# Supplementary material for: Molecular Cloning and Exploration of the Biochemical and Functional Analysis of Recombinant Glucose-6-Phosphate Dehydrogenase from Gluconoacetobacter diazotrophicus PAL5
Source: Int J Mol Sci. 2019 Oct 24;20(21):5279. doi: 10.3390/ijms20215279 (PMC6862599; doi:10.3390/ijms20215279)
Supplement: Supplementary file 1 [file ijms-20-05279-s001.zip]

Archive with 5 entries (4 files):
- Supplementary files/
- Supplementary files/Supplementary File.docx
- Supplementary files/ZWF model.pdb
- Supplementary files/zwf_mafft.aln.fasta
- Supplementary files/zwf_mafft.tree
