# Supplementary material for: Molecular Cloning and Exploration of the Biochemical and Functional Analysis of Recombinant Glucose-6-Phosphate Dehydrogenase from Gluconoacetobacter diazotrophicus PAL5
Source: Int J Mol Sci. 2019 Oct 24;20(21):5279. doi: 10.3390/ijms20215279 (PMC6862599; doi:10.3390/ijms20215279)
Supplement: Supplementary file 1 [file ijms-20-05279-s001.zip › Supplementary files/ZWF model.pdb]

ATOM      1  N   PRO A  23      78.755  63.352  52.997  1.00  0.58           N
ATOM      2  CA  PRO A  23      79.088  61.925  52.731  1.00  0.58           C
ATOM      3  C   PRO A  23      80.507  61.776  52.175  1.00  0.58           C
ATOM      4  O   PRO A  23      81.017  62.706  51.541  1.00  0.58           O
ATOM      5  CB  PRO A  23      78.054  61.448  51.703  1.00  0.58           C
ATOM      6  CG  PRO A  23      77.445  62.773  51.195  1.00  0.58           C
ATOM      7  CD  PRO A  23      77.424  63.644  52.435  1.00  0.58           C
ATOM      8  N   PRO A  24      81.161  60.625  52.411  1.00  0.57           N
ATOM      9  CA  PRO A  24      82.480  60.441  51.793  1.00  0.57           C
ATOM     10  C   PRO A  24      82.364  60.155  50.299  1.00  0.57           C
ATOM     11  O   PRO A  24      81.300  59.747  49.848  1.00  0.57           O
ATOM     12  CB  PRO A  24      83.020  59.215  52.531  1.00  0.57           C
ATOM     13  CG  PRO A  24      81.826  58.418  52.818  1.00  0.57           C
ATOM     14  CD  PRO A  24      80.780  59.434  53.198  1.00  0.57           C
ATOM     15  N   CYS A  25      83.434  60.336  49.534  1.00  0.74           N
ATOM     16  CA  CYS A  25      83.459  59.948  48.120  1.00  0.74           C
ATOM     17  C   CYS A  25      84.891  59.919  47.599  1.00  0.74           C
ATOM     18  O   CYS A  25      85.776  60.539  48.186  1.00  0.74           O
ATOM     19  CB  CYS A  25      82.665  60.940  47.261  1.00  0.74           C
ATOM     20  SG  CYS A  25      83.305  62.615  47.317  1.00  0.74           S
ATOM     21  N   THR A  26      85.107  59.300  46.450  1.00  0.78           N
ATOM     22  CA  THR A  26      86.282  59.608  45.639  1.00  0.78           C
ATOM     23  C   THR A  26      85.763  60.003  44.265  1.00  0.78           C
ATOM     24  O   THR A  26      85.154  59.182  43.583  1.00  0.78           O
ATOM     25  CB  THR A  26      87.259  58.419  45.527  1.00  0.78           C
ATOM     26  OG1 THR A  26      87.575  57.932  46.835  1.00  0.78           O
ATOM     27  CG2 THR A  26      88.574  58.837  44.881  1.00  0.78           C
ATOM     28  N   PHE A  27      85.948  61.257  43.874  1.00  0.80           N
ATOM     29  CA  PHE A  27      85.503  61.734  42.563  1.00  0.80           C
ATOM     30  C   PHE A  27      86.640  61.574  41.554  1.00  0.80           C
ATOM     31  O   PHE A  27      87.568  62.376  41.536  1.00  0.80           O
ATOM     32  CB  PHE A  27      85.103  63.219  42.615  1.00  0.80           C
ATOM     33  CG  PHE A  27      83.875  63.530  43.453  1.00  0.80           C
ATOM     34  CD1 PHE A  27      82.811  62.615  43.601  1.00  0.80           C
ATOM     35  CD2 PHE A  27      83.751  64.799  44.049  1.00  0.80           C
ATOM     36  CE1 PHE A  27      81.626  62.972  44.293  1.00  0.80           C
ATOM     37  CE2 PHE A  27      82.577  65.167  44.752  1.00  0.80           C
ATOM     38  CZ  PHE A  27      81.509  64.256  44.864  1.00  0.80           C
ATOM     39  N   VAL A  28      86.600  60.550  40.717  1.00  0.85           N
ATOM     40  CA  VAL A  28      87.658  60.332  39.723  1.00  0.85           C
ATOM     41  C   VAL A  28      87.166  60.863  38.386  1.00  0.85           C
ATOM     42  O   VAL A  28      86.158  60.399  37.864  1.00  0.85           O
ATOM     43  CB  VAL A  28      88.066  58.843  39.630  1.00  0.85           C
ATOM     44  CG1 VAL A  28      89.160  58.614  38.573  1.00  0.85           C
ATOM     45  CG2 VAL A  28      88.573  58.364  40.991  1.00  0.85           C
ATOM     46  N   VAL A  29      87.842  61.865  37.847  1.00  0.85           N
ATOM     47  CA  VAL A  29      87.362  62.577  36.662  1.00  0.85           C
ATOM     48  C   VAL A  29      88.234  62.290  35.450  1.00  0.85           C
ATOM     49  O   VAL A  29      89.333  62.831  35.300  1.00  0.85           O
ATOM     50  CB  VAL A  29      87.265  64.113  36.912  1.00  0.85           C
ATOM     51  CG1 VAL A  29      86.591  64.820  35.721  1.00  0.85           C
ATOM     52  CG2 VAL A  29      86.467  64.413  38.199  1.00  0.85           C
ATOM     53  N   PHE A  30      87.730  61.440  34.569  1.00  0.84           N
ATOM     54  CA  PHE A  30      88.372  61.203  33.284  1.00  0.84           C
ATOM     55  C   PHE A  30      88.038  62.433  32.463  1.00  0.84           C
ATOM     56  O   PHE A  30      86.903  62.894  32.483  1.00  0.84           O
ATOM     57  CB  PHE A  30      87.838  59.933  32.622  1.00  0.84           C
ATOM     58  CG  PHE A  30      88.151  58.683  33.395  1.00  0.84           C
ATOM     59  CD1 PHE A  30      89.379  58.024  33.208  1.00  0.84           C
ATOM     60  CD2 PHE A  30      87.234  58.167  34.329  1.00  0.84           C
ATOM     61  CE1 PHE A  30      89.709  56.878  33.966  1.00  0.84           C
ATOM     62  CE2 PHE A  30      87.546  57.014  35.085  1.00  0.84           C
ATOM     63  CZ  PHE A  30      88.793  56.375  34.913  1.00  0.84           C
ATOM     64  N   GLY A  31      89.029  62.994  31.789  1.00  0.86           N
ATOM     65  CA  GLY A  31      88.836  64.250  31.083  1.00  0.86           C
ATOM     66  C   GLY A  31      89.021  65.398  32.056  1.00  0.86           C
ATOM     67  O   GLY A  31      88.482  66.499  31.903  1.00  0.86           O
ATOM     68  N   GLY A  32      89.798  65.126  33.096  1.00  0.84           N
ATOM     69  CA  GLY A  32      90.015  66.087  34.165  1.00  0.84           C
ATOM     70  C   GLY A  32      90.820  67.325  33.813  1.00  0.84           C
ATOM     71  O   GLY A  32      90.822  68.296  34.564  1.00  0.84           O
ATOM     72  N   GLY A  33      91.468  67.321  32.655  1.00  0.80           N
ATOM     73  CA  GLY A  33      92.199  68.487  32.181  1.00  0.80           C
ATOM     74  C   GLY A  33      91.327  69.376  31.312  1.00  0.80           C
ATOM     75  O   GLY A  33      91.763  70.409  30.806  1.00  0.80           O
ATOM     76  N   GLY A  34      90.088  68.959  31.089  1.00  0.83           N
ATOM     77  CA  GLY A  34      89.207  69.661  30.169  1.00  0.83           C
ATOM     78  C   GLY A  34      88.395  70.829  30.696  1.00  0.83           C
ATOM     79  O   GLY A  34      88.404  71.175  31.886  1.00  0.83           O
ATOM     80  N   ASP A  35      87.690  71.461  29.768  1.00  0.79           N
ATOM     81  CA  ASP A  35      86.908  72.662  30.066  1.00  0.79           C
ATOM     82  C   ASP A  35      85.722  72.375  30.983  1.00  0.79           C
ATOM     83  O   ASP A  35      85.459  73.153  31.890  1.00  0.79           O
ATOM     84  CB  ASP A  35      86.369  73.306  28.781  1.00  0.79           C
ATOM     85  CG  ASP A  35      87.462  73.889  27.902  1.00  0.79           C
ATOM     86  OD1 ASP A  35      88.422  74.491  28.427  1.00  0.79           O
ATOM     87  OD2 ASP A  35      87.371  73.781  26.659  1.00  0.79           O
ATOM     88  N   LEU A  36      85.013  71.271  30.779  1.00  0.78           N
ATOM     89  CA  LEU A  36      83.824  70.957  31.584  1.00  0.78           C
ATOM     90  C   LEU A  36      84.188  70.800  33.052  1.00  0.78           C
ATOM     91  O   LEU A  36      83.486  71.300  33.942  1.00  0.78           O
ATOM     92  CB  LEU A  36      83.176  69.647  31.108  1.00  0.78           C
ATOM     93  CG  LEU A  36      81.886  69.198  31.815  1.00  0.78           C
ATOM     94  CD1 LEU A  36      80.731  70.151  31.564  1.00  0.78           C
ATOM     95  CD2 LEU A  36      81.496  67.807  31.351  1.00  0.78           C
ATOM     96  N   THR A  37      85.305  70.131  33.294  1.00  0.77           N
ATOM     97  CA  THR A  37      85.773  69.916  34.654  1.00  0.77           C
ATOM     98  C   THR A  37      85.980  71.251  35.350  1.00  0.77           C
ATOM     99  O   THR A  37      85.463  71.461  36.441  1.00  0.77           O
ATOM    100  CB  THR A  37      87.070  69.077  34.665  1.00  0.77           C
ATOM    101  OG1 THR A  37      86.819  67.856  33.967  1.00  0.77           O
ATOM    102  CG2 THR A  37      87.520  68.720  36.070  1.00  0.77           C
ATOM    103  N   LYS A  38      86.678  72.185  34.723  1.00  0.72           N
ATOM    104  CA  LYS A  38      86.963  73.457  35.392  1.00  0.72           C
ATOM    105  C   LYS A  38      85.810  74.445  35.397  1.00  0.72           C
ATOM    106  O   LYS A  38      85.647  75.182  36.365  1.00  0.72           O
ATOM    107  CB  LYS A  38      88.191  74.105  34.764  1.00  0.72           C
ATOM    108  CG  LYS A  38      89.458  73.324  35.086  1.00  0.72           C
ATOM    109  CD  LYS A  38      90.718  74.032  34.610  1.00  0.72           C
ATOM    110  CE  LYS A  38      90.874  74.052  33.094  1.00  0.72           C
ATOM    111  NZ  LYS A  38      90.993  72.679  32.515  1.00  0.72           N
ATOM    112  N   ARG A  39      85.015  74.487  34.339  1.00  0.67           N
ATOM    113  CA  ARG A  39      83.910  75.445  34.258  1.00  0.67           C
ATOM    114  C   ARG A  39      82.718  75.058  35.109  1.00  0.67           C
ATOM    115  O   ARG A  39      82.099  75.935  35.710  1.00  0.67           O
ATOM    116  CB  ARG A  39      83.442  75.613  32.810  1.00  0.67           C
ATOM    117  CG  ARG A  39      84.430  76.380  31.940  1.00  0.67           C
ATOM    118  CD  ARG A  39      84.014  76.348  30.481  1.00  0.67           C
ATOM    119  NE  ARG A  39      84.841  77.259  29.679  1.00  0.67           N
ATOM    120  CZ  ARG A  39      84.861  77.360  28.359  1.00  0.67           C
ATOM    121  NH1 ARG A  39      84.274  76.524  27.546  1.00  0.67           N
ATOM    122  NH2 ARG A  39      85.503  78.358  27.830  1.00  0.67           N
ATOM    123  N   LEU A  40      82.369  73.778  35.140  1.00  0.73           N
ATOM    124  CA  LEU A  40      81.139  73.356  35.817  1.00  0.73           C
ATOM    125  C   LEU A  40      81.306  72.344  36.941  1.00  0.73           C
ATOM    126  O   LEU A  40      80.638  72.477  37.965  1.00  0.73           O
ATOM    127  CB  LEU A  40      80.113  72.836  34.798  1.00  0.73           C
ATOM    128  CG  LEU A  40      79.648  73.795  33.681  1.00  0.73           C
ATOM    129  CD1 LEU A  40      78.610  73.134  32.782  1.00  0.73           C
ATOM    130  CD2 LEU A  40      79.039  75.094  34.208  1.00  0.73           C
ATOM    131  N   LEU A  41      82.171  71.348  36.802  1.00  0.76           N
ATOM    132  CA  LEU A  41      82.241  70.314  37.840  1.00  0.76           C
ATOM    133  C   LEU A  41      82.972  70.776  39.099  1.00  0.76           C
ATOM    134  O   LEU A  41      82.460  70.629  40.199  1.00  0.76           O
ATOM    135  CB  LEU A  41      82.871  69.022  37.305  1.00  0.76           C
ATOM    136  CG  LEU A  41      82.198  68.376  36.080  1.00  0.76           C
ATOM    137  CD1 LEU A  41      82.961  67.121  35.649  1.00  0.76           C
ATOM    138  CD2 LEU A  41      80.737  68.012  36.340  1.00  0.76           C
ATOM    139  N   VAL A  42      84.143  71.374  38.951  1.00  0.77           N
ATOM    140  CA  VAL A  42      84.906  71.895  40.092  1.00  0.77           C
ATOM    141  C   VAL A  42      84.118  72.962  40.877  1.00  0.77           C
ATOM    142  O   VAL A  42      83.997  72.831  42.102  1.00  0.77           O
ATOM    143  CB  VAL A  42      86.321  72.352  39.601  1.00  0.77           C
ATOM    144  CG1 VAL A  42      87.088  73.174  40.624  1.00  0.77           C
ATOM    145  CG2 VAL A  42      87.157  71.124  39.229  1.00  0.77           C
ATOM    146  N   PRO A  43      83.510  73.978  40.222  1.00  0.74           N
ATOM    147  CA  PRO A  43      82.646  74.834  41.050  1.00  0.74           C
ATOM    148  C   PRO A  43      81.425  74.165  41.687  1.00  0.74           C
ATOM    149  O   PRO A  43      81.014  74.561  42.778  1.00  0.74           O
ATOM    150  CB  PRO A  43      82.186  75.912  40.064  1.00  0.74           C
ATOM    151  CG  PRO A  43      83.232  75.934  39.031  1.00  0.74           C
ATOM    152  CD  PRO A  43      83.532  74.486  38.838  1.00  0.74           C
ATOM    153  N   ALA A  44      80.842  73.150  41.062  1.00  0.78           N
ATOM    154  CA  ALA A  44      79.719  72.448  41.682  1.00  0.78           C
ATOM    155  C   ALA A  44      80.183  71.747  42.962  1.00  0.78           C
ATOM    156  O   ALA A  44      79.520  71.799  43.994  1.00  0.78           O
ATOM    157  CB  ALA A  44      79.133  71.432  40.702  1.00  0.78           C
ATOM    158  N   ILE A  45      81.346  71.118  42.894  1.00  0.74           N
ATOM    159  CA  ILE A  45      81.923  70.415  44.038  1.00  0.74           C
ATOM    160  C   ILE A  45      82.253  71.425  45.140  1.00  0.74           C
ATOM    161  O   ILE A  45      82.011  71.163  46.316  1.00  0.74           O
ATOM    162  CB  ILE A  45      83.172  69.600  43.591  1.00  0.74           C
ATOM    163  CG1 ILE A  45      82.745  68.462  42.638  1.00  0.74           C
ATOM    164  CG2 ILE A  45      83.914  69.000  44.792  1.00  0.74           C
ATOM    165  CD1 ILE A  45      83.878  67.826  41.811  1.00  0.74           C
ATOM    166  N   TYR A  46      82.718  72.612  44.777  1.00  0.70           N
ATOM    167  CA  TYR A  46      82.952  73.678  45.756  1.00  0.70           C
ATOM    168  C   TYR A  46      81.682  74.069  46.491  1.00  0.70           C
ATOM    169  O   TYR A  46      81.706  74.262  47.702  1.00  0.70           O
ATOM    170  CB  TYR A  46      83.549  74.890  45.045  1.00  0.70           C
ATOM    171  CG  TYR A  46      83.969  76.066  45.910  1.00  0.70           C
ATOM    172  CD1 TYR A  46      85.097  75.984  46.751  1.00  0.70           C
ATOM    173  CD2 TYR A  46      83.287  77.301  45.829  1.00  0.70           C
ATOM    174  CE1 TYR A  46      85.570  77.121  47.456  1.00  0.70           C
ATOM    175  CE2 TYR A  46      83.767  78.448  46.530  1.00  0.70           C
ATOM    176  CZ  TYR A  46      84.918  78.346  47.316  1.00  0.70           C
ATOM    177  OH  TYR A  46      85.432  79.446  47.951  1.00  0.70           O
ATOM    178  N   ASN A  47      80.554  74.127  45.799  1.00  0.65           N
ATOM    179  CA  ASN A  47      79.306  74.487  46.467  1.00  0.65           C
ATOM    180  C   ASN A  47      78.876  73.406  47.457  1.00  0.65           C
ATOM    181  O   ASN A  47      78.314  73.719  48.507  1.00  0.65           O
ATOM    182  CB  ASN A  47      78.181  74.706  45.457  1.00  0.65           C
ATOM    183  CG  ASN A  47      78.433  75.867  44.540  1.00  0.65           C
ATOM    184  OD1 ASN A  47      79.126  76.819  44.882  1.00  0.65           O
ATOM    185  ND2 ASN A  47      77.891  75.793  43.359  1.00  0.65           N
ATOM    186  N   LEU A  48      79.143  72.144  47.146  1.00  0.68           N
ATOM    187  CA  LEU A  48      78.822  71.038  48.057  1.00  0.68           C
ATOM    188  C   LEU A  48      79.756  71.047  49.265  1.00  0.68           C
ATOM    189  O   LEU A  48      79.347  70.818  50.404  1.00  0.68           O
ATOM    190  CB  LEU A  48      78.971  69.692  47.336  1.00  0.68           C
ATOM    191  CG  LEU A  48      78.078  69.430  46.115  1.00  0.68           C
ATOM    192  CD1 LEU A  48      78.541  68.175  45.395  1.00  0.68           C
ATOM    193  CD2 LEU A  48      76.606  69.291  46.461  1.00  0.68           C
ATOM    194  N   ALA A  49      81.025  71.334  49.021  1.00  0.69           N
ATOM    195  CA  ALA A  49      82.022  71.356  50.082  1.00  0.69           C
ATOM    196  C   ALA A  49      81.771  72.516  51.049  1.00  0.69           C
ATOM    197  O   ALA A  49      81.837  72.352  52.265  1.00  0.69           O
ATOM    198  CB  ALA A  49      83.417  71.426  49.460  1.00  0.69           C
ATOM    199  N   CYS A  50      81.400  73.671  50.514  1.00  0.65           N
ATOM    200  CA  CYS A  50      81.051  74.820  51.346  1.00  0.65           C
ATOM    201  C   CYS A  50      79.752  74.590  52.115  1.00  0.65           C
ATOM    202  O   CYS A  50      79.556  75.150  53.189  1.00  0.65           O
ATOM    203  CB  CYS A  50      80.901  76.072  50.482  1.00  0.65           C
ATOM    204  SG  CYS A  50      82.440  76.569  49.676  1.00  0.65           S
ATOM    205  N   ALA A  51      78.879  73.746  51.584  1.00  0.66           N
ATOM    206  CA  ALA A  51      77.633  73.391  52.258  1.00  0.66           C
ATOM    207  C   ALA A  51      77.850  72.365  53.377  1.00  0.66           C
ATOM    208  O   ALA A  51      76.912  72.047  54.108  1.00  0.66           O
ATOM    209  CB  ALA A  51      76.636  72.852  51.230  1.00  0.66           C
ATOM    210  N   GLY A  52      79.060  71.834  53.500  1.00  0.63           N
ATOM    211  CA  GLY A  52      79.356  70.843  54.523  1.00  0.63           C
ATOM    212  C   GLY A  52      78.978  69.428  54.134  1.00  0.63           C
ATOM    213  O   GLY A  52      78.900  68.536  54.977  1.00  0.63           O
ATOM    214  N   LEU A  53      78.722  69.203  52.853  1.00  0.62           N
ATOM    215  CA  LEU A  53      78.385  67.864  52.362  1.00  0.62           C
ATOM    216  C   LEU A  53      79.646  67.083  52.041  1.00  0.62           C
ATOM    217  O   LEU A  53      79.626  65.863  51.925  1.00  0.62           O
ATOM    218  CB  LEU A  53      77.535  67.960  51.098  1.00  0.62           C
ATOM    219  CG  LEU A  53      76.101  68.461  51.298  1.00  0.62           C
ATOM    220  CD1 LEU A  53      75.528  68.817  49.952  1.00  0.62           C
ATOM    221  CD2 LEU A  53      75.224  67.401  51.968  1.00  0.62           C
ATOM    222  N   LEU A  54      80.753  67.794  51.918  1.00  0.62           N
ATOM    223  CA  LEU A  54      82.055  67.177  51.724  1.00  0.62           C
ATOM    224  C   LEU A  54      82.879  67.837  52.812  1.00  0.62           C
ATOM    225  O   LEU A  54      82.711  69.038  53.052  1.00  0.62           O
ATOM    226  CB  LEU A  54      82.594  67.465  50.321  1.00  0.62           C
ATOM    227  CG  LEU A  54      81.761  66.944  49.141  1.00  0.62           C
ATOM    228  CD1 LEU A  54      82.306  67.511  47.845  1.00  0.62           C
ATOM    229  CD2 LEU A  54      81.748  65.419  49.066  1.00  0.62           C
ATOM    230  N   ASP A  55      83.673  67.057  53.530  1.00  0.56           N
ATOM    231  CA  ASP A  55      84.364  67.569  54.713  1.00  0.56           C
ATOM    232  C   ASP A  55      85.790  67.034  54.897  1.00  0.56           C
ATOM    233  O   ASP A  55      86.759  67.771  54.725  1.00  0.56           O
ATOM    234  CB  ASP A  55      83.489  67.262  55.930  1.00  0.56           C
ATOM    235  CG  ASP A  55      83.955  67.960  57.189  1.00  0.56           C
ATOM    236  OD1 ASP A  55      84.832  68.847  57.149  1.00  0.56           O
ATOM    237  OD2 ASP A  55      83.417  67.621  58.264  1.00  0.56           O
ATOM    238  N   ASP A  56      85.955  65.759  55.211  1.00  0.54           N
ATOM    239  CA  ASP A  56      87.298  65.182  55.348  1.00  0.54           C
ATOM    240  C   ASP A  56      87.494  63.872  54.607  1.00  0.54           C
ATOM    241  O   ASP A  56      88.538  63.635  54.001  1.00  0.54           O
ATOM    242  CB  ASP A  56      87.620  64.940  56.819  1.00  0.54           C
ATOM    243  CG  ASP A  56      89.066  64.554  57.021  1.00  0.54           C
ATOM    244  OD1 ASP A  56      89.922  65.461  56.979  1.00  0.54           O
ATOM    245  OD2 ASP A  56      89.384  63.355  57.191  1.00  0.54           O
ATOM    246  N   GLY A  57      86.476  63.027  54.629  1.00  0.61           N
ATOM    247  CA  GLY A  57      86.546  61.719  53.999  1.00  0.61           C
ATOM    248  C   GLY A  57      86.369  61.701  52.495  1.00  0.61           C
ATOM    249  O   GLY A  57      85.692  60.817  51.970  1.00  0.61           O
ATOM    250  N   PHE A  58      86.941  62.657  51.783  1.00  0.70           N
ATOM    251  CA  PHE A  58      86.765  62.720  50.340  1.00  0.70           C
ATOM    252  C   PHE A  58      88.018  63.143  49.592  1.00  0.70           C
ATOM    253  O   PHE A  58      88.906  63.778  50.160  1.00  0.70           O
ATOM    254  CB  PHE A  58      85.579  63.620  49.988  1.00  0.70           C
ATOM    255  CG  PHE A  58      85.876  65.094  50.050  1.00  0.70           C
ATOM    256  CD1 PHE A  58      85.993  65.773  51.278  1.00  0.70           C
ATOM    257  CD2 PHE A  58      86.008  65.817  48.853  1.00  0.70           C
ATOM    258  CE1 PHE A  58      86.221  67.175  51.309  1.00  0.70           C
ATOM    259  CE2 PHE A  58      86.219  67.211  48.869  1.00  0.70           C
ATOM    260  CZ  PHE A  58      86.312  67.898  50.103  1.00  0.70           C
ATOM    261  N   SER A  59      88.094  62.764  48.326  1.00  0.79           N
ATOM    262  CA  SER A  59      89.246  63.056  47.478  1.00  0.79           C
ATOM    263  C   SER A  59      88.746  63.199  46.051  1.00  0.79           C
ATOM    264  O   SER A  59      87.673  62.691  45.716  1.00  0.79           O
ATOM    265  CB  SER A  59      90.256  61.915  47.559  1.00  0.79           C
ATOM    266  OG  SER A  59      91.386  62.150  46.739  1.00  0.79           O
ATOM    267  N   ILE A  60      89.505  63.901  45.225  1.00  0.81           N
ATOM    268  CA  ILE A  60      89.153  64.163  43.835  1.00  0.81           C
ATOM    269  C   ILE A  60      90.410  63.808  43.046  1.00  0.81           C
ATOM    270  O   ILE A  60      91.490  64.283  43.380  1.00  0.81           O
ATOM    271  CB  ILE A  60      88.776  65.661  43.644  1.00  0.81           C
ATOM    272  CG1 ILE A  60      87.588  66.046  44.556  1.00  0.81           C
ATOM    273  CG2 ILE A  60      88.459  65.978  42.160  1.00  0.81           C
ATOM    274  CD1 ILE A  60      87.415  67.532  44.832  1.00  0.81           C
ATOM    275  N   VAL A  61      90.308  62.962  42.033  1.00  0.82           N
ATOM    276  CA  VAL A  61      91.477  62.557  41.250  1.00  0.82           C
ATOM    277  C   VAL A  61      91.197  62.807  39.776  1.00  0.82           C
ATOM    278  O   VAL A  61      90.330  62.172  39.182  1.00  0.82           O
ATOM    279  CB  VAL A  61      91.865  61.075  41.498  1.00  0.82           C
ATOM    280  CG1 VAL A  61      93.170  60.727  40.763  1.00  0.82           C
ATOM    281  CG2 VAL A  61      92.019  60.811  43.012  1.00  0.82           C
ATOM    282  N   ALA A  62      91.886  63.762  39.176  1.00  0.84           N
ATOM    283  CA  ALA A  62      91.673  64.064  37.765  1.00  0.84           C
ATOM    284  C   ALA A  62      92.634  63.209  36.937  1.00  0.84           C
ATOM    285  O   ALA A  62      93.782  63.012  37.327  1.00  0.84           O
ATOM    286  CB  ALA A  62      91.903  65.548  37.520  1.00  0.84           C
ATOM    287  N   VAL A  63      92.177  62.714  35.798  1.00  0.78           N
ATOM    288  CA  VAL A  63      93.023  61.927  34.903  1.00  0.78           C
ATOM    289  C   VAL A  63      92.752  62.314  33.446  1.00  0.78           C
ATOM    290  O   VAL A  63      91.603  62.393  32.991  1.00  0.78           O
ATOM    291  CB  VAL A  63      92.885  60.395  35.220  1.00  0.78           C
ATOM    292  CG1 VAL A  63      91.427  59.954  35.389  1.00  0.78           C
ATOM    293  CG2 VAL A  63      93.592  59.518  34.182  1.00  0.78           C
ATOM    294  N   ASP A  64      93.817  62.638  32.727  1.00  0.75           N
ATOM    295  CA  ASP A  64      93.757  63.060  31.326  1.00  0.75           C
ATOM    296  C   ASP A  64      95.151  62.769  30.768  1.00  0.75           C
ATOM    297  O   ASP A  64      96.014  62.354  31.535  1.00  0.75           O
ATOM    298  CB  ASP A  64      93.436  64.555  31.234  1.00  0.75           C
ATOM    299  CG  ASP A  64      92.674  64.914  29.977  1.00  0.75           C
ATOM    300  OD1 ASP A  64      92.963  64.383  28.881  1.00  0.75           O
ATOM    301  OD2 ASP A  64      91.760  65.763  30.071  1.00  0.75           O
ATOM    302  N   TRP A  65      95.405  62.977  29.484  1.00  0.64           N
ATOM    303  CA  TRP A  65      96.719  62.672  28.903  1.00  0.64           C
ATOM    304  C   TRP A  65      97.741  63.809  29.016  1.00  0.64           C
ATOM    305  O   TRP A  65      98.921  63.644  28.699  1.00  0.64           O
ATOM    306  CB  TRP A  65      96.557  62.218  27.447  1.00  0.64           C
ATOM    307  CG  TRP A  65      97.795  61.568  26.874  1.00  0.64           C
ATOM    308  CD1 TRP A  65      98.478  61.950  25.764  1.00  0.64           C
ATOM    309  CD2 TRP A  65      98.544  60.461  27.417  1.00  0.64           C
ATOM    310  NE1 TRP A  65      99.584  61.170  25.559  1.00  0.64           N
ATOM    311  CE2 TRP A  65      99.670  60.256  26.569  1.00  0.64           C
ATOM    312  CE3 TRP A  65      98.390  59.631  28.545  1.00  0.64           C
ATOM    313  CZ2 TRP A  65     100.636  59.263  26.824  1.00  0.64           C
ATOM    314  CZ3 TRP A  65      99.357  58.630  28.805  1.00  0.64           C
ATOM    315  CH2 TRP A  65     100.475  58.462  27.939  1.00  0.64           C
ATOM    316  N   ALA A  66      97.311  64.958  29.513  1.00  0.71           N
ATOM    317  CA  ALA A  66      98.243  66.043  29.805  1.00  0.71           C
ATOM    318  C   ALA A  66      99.149  65.592  30.956  1.00  0.71           C
ATOM    319  O   ALA A  66      98.691  64.922  31.873  1.00  0.71           O
ATOM    320  CB  ALA A  66      97.468  67.304  30.197  1.00  0.71           C
ATOM    321  N   GLU A  67     100.416  65.974  30.955  1.00  0.64           N
ATOM    322  CA  GLU A  67     101.304  65.637  32.067  1.00  0.64           C
ATOM    323  C   GLU A  67     101.285  66.772  33.089  1.00  0.64           C
ATOM    324  O   GLU A  67     102.205  67.597  33.167  1.00  0.64           O
ATOM    325  CB  GLU A  67     102.721  65.347  31.576  1.00  0.64           C
ATOM    326  CG  GLU A  67     103.607  64.698  32.638  1.00  0.64           C
ATOM    327  CD  GLU A  67     105.065  64.672  32.226  1.00  0.64           C
ATOM    328  OE1 GLU A  67     105.356  64.670  31.006  1.00  0.64           O
ATOM    329  OE2 GLU A  67     105.948  64.717  33.115  1.00  0.64           O
ATOM    330  N   LEU A  68     100.196  66.849  33.837  1.00  0.67           N
ATOM    331  CA  LEU A  68     100.077  67.802  34.938  1.00  0.67           C
ATOM    332  C   LEU A  68     100.642  67.074  36.154  1.00  0.67           C
ATOM    333  O   LEU A  68     100.942  65.883  36.077  1.00  0.67           O
ATOM    334  CB  LEU A  68      98.615  68.198  35.188  1.00  0.67           C
ATOM    335  CG  LEU A  68      97.783  68.707  34.002  1.00  0.67           C
ATOM    336  CD1 LEU A  68      96.356  68.976  34.459  1.00  0.67           C
ATOM    337  CD2 LEU A  68      98.351  69.961  33.361  1.00  0.67           C
ATOM    338  N   SER A  69     100.727  67.762  37.278  1.00  0.69           N
ATOM    339  CA  SER A  69     101.140  67.178  38.549  1.00  0.69           C
ATOM    340  C   SER A  69     100.043  67.601  39.501  1.00  0.69           C
ATOM    341  O   SER A  69      99.167  68.376  39.096  1.00  0.69           O
ATOM    342  CB  SER A  69     102.459  67.782  39.006  1.00  0.69           C
ATOM    343  OG  SER A  69     102.259  69.161  39.266  1.00  0.69           O
ATOM    344  N   ASP A  70     100.086  67.153  40.746  1.00  0.71           N
ATOM    345  CA  ASP A  70      99.052  67.527  41.710  1.00  0.71           C
ATOM    346  C   ASP A  70      99.065  69.032  41.912  1.00  0.71           C
ATOM    347  O   ASP A  70      98.024  69.664  41.921  1.00  0.71           O
ATOM    348  CB  ASP A  70      99.267  66.878  43.081  1.00  0.71           C
ATOM    349  CG  ASP A  70      99.128  65.374  43.053  1.00  0.71           C
ATOM    350  OD1 ASP A  70      98.729  64.799  42.022  1.00  0.71           O
ATOM    351  OD2 ASP A  70      99.439  64.735  44.078  1.00  0.71           O
ATOM    352  N   ASP A  71     100.242  69.621  42.054  1.00  0.70           N
ATOM    353  CA  ASP A  71     100.347  71.057  42.316  1.00  0.70           C
ATOM    354  C   ASP A  71      99.917  71.884  41.116  1.00  0.70           C
ATOM    355  O   ASP A  71      99.324  72.952  41.275  1.00  0.70           O
ATOM    356  CB  ASP A  71     101.776  71.450  42.697  1.00  0.70           C
ATOM    357  CG  ASP A  71     102.118  71.105  44.137  1.00  0.70           C
ATOM    358  OD1 ASP A  71     101.203  70.982  44.983  1.00  0.70           O
ATOM    359  OD2 ASP A  71     103.320  71.015  44.474  1.00  0.70           O
ATOM    360  N   ILE A  72     100.175  71.405  39.909  1.00  0.70           N
ATOM    361  CA  ILE A  72      99.733  72.129  38.716  1.00  0.70           C
ATOM    362  C   ILE A  72      98.211  72.034  38.654  1.00  0.70           C
ATOM    363  O   ILE A  72      97.543  73.036  38.419  1.00  0.70           O
ATOM    364  CB  ILE A  72     100.393  71.589  37.419  1.00  0.70           C
ATOM    365  CG1 ILE A  72     101.911  71.850  37.480  1.00  0.70           C
ATOM    366  CG2 ILE A  72      99.801  72.271  36.156  1.00  0.70           C
ATOM    367  CD1 ILE A  72     102.745  71.074  36.475  1.00  0.70           C
ATOM    368  N   LEU A  73      97.639  70.870  38.930  1.00  0.71           N
ATOM    369  CA  LEU A  73      96.183  70.734  38.920  1.00  0.71           C
ATOM    370  C   LEU A  73      95.562  71.612  40.004  1.00  0.71           C
ATOM    371  O   LEU A  73      94.542  72.263  39.793  1.00  0.71           O
ATOM    372  CB  LEU A  73      95.778  69.281  39.170  1.00  0.71           C
ATOM    373  CG  LEU A  73      94.273  69.008  39.028  1.00  0.71           C
ATOM    374  CD1 LEU A  73      93.858  68.966  37.556  1.00  0.71           C
ATOM    375  CD2 LEU A  73      93.916  67.715  39.721  1.00  0.71           C
ATOM    376  N   ARG A  74      96.203  71.680  41.161  1.00  0.63           N
ATOM    377  CA  ARG A  74      95.739  72.554  42.236  1.00  0.63           C
ATOM    378  C   ARG A  74      95.794  74.001  41.801  1.00  0.63           C
ATOM    379  O   ARG A  74      94.859  74.726  42.086  1.00  0.63           O
ATOM    380  CB  ARG A  74      96.559  72.341  43.510  1.00  0.63           C
ATOM    381  CG  ARG A  74      96.219  71.023  44.171  1.00  0.63           C
ATOM    382  CD  ARG A  74      97.209  70.591  45.226  1.00  0.63           C
ATOM    383  NE  ARG A  74      96.934  69.212  45.645  1.00  0.63           N
ATOM    384  CZ  ARG A  74      97.649  68.488  46.492  1.00  0.63           C
ATOM    385  NH1 ARG A  74      97.335  67.236  46.635  1.00  0.63           N
ATOM    386  NH2 ARG A  74      98.670  68.954  47.158  1.00  0.63           N
ATOM    387  N   ALA A  75      96.821  74.441  41.092  1.00  0.71           N
ATOM    388  CA  ALA A  75      96.849  75.819  40.606  1.00  0.71           C
ATOM    389  C   ALA A  75      95.741  76.061  39.574  1.00  0.71           C
ATOM    390  O   ALA A  75      95.073  77.096  39.598  1.00  0.71           O
ATOM    391  CB  ALA A  75      98.215  76.140  40.016  1.00  0.71           C
ATOM    392  N   GLN A  76      95.499  75.090  38.704  1.00  0.69           N
ATOM    393  CA  GLN A  76      94.420  75.213  37.726  1.00  0.69           C
ATOM    394  C   GLN A  76      93.069  75.314  38.412  1.00  0.69           C
ATOM    395  O   GLN A  76      92.210  76.074  37.977  1.00  0.69           O
ATOM    396  CB  GLN A  76      94.354  74.006  36.790  1.00  0.69           C
ATOM    397  CG  GLN A  76      95.513  73.856  35.828  1.00  0.69           C
ATOM    398  CD  GLN A  76      95.333  72.662  34.925  1.00  0.69           C
ATOM    399  OE1 GLN A  76      94.523  71.778  35.179  1.00  0.69           O
ATOM    400  NE2 GLN A  76      96.051  72.644  33.844  1.00  0.69           N
ATOM    401  N   PHE A  77      92.861  74.552  39.474  1.00  0.71           N
ATOM    402  CA  PHE A  77      91.588  74.581  40.186  1.00  0.71           C
ATOM    403  C   PHE A  77      91.483  75.793  41.109  1.00  0.71           C
ATOM    404  O   PHE A  77      90.387  76.306  41.314  1.00  0.71           O
ATOM    405  CB  PHE A  77      91.367  73.285  40.965  1.00  0.71           C
ATOM    406  CG  PHE A  77      91.076  72.059  40.108  1.00  0.71           C
ATOM    407  CD1 PHE A  77      91.051  72.071  38.689  1.00  0.71           C
ATOM    408  CD2 PHE A  77      90.786  70.855  40.766  1.00  0.71           C
ATOM    409  CE1 PHE A  77      90.749  70.893  37.957  1.00  0.71           C
ATOM    410  CE2 PHE A  77      90.488  69.670  40.050  1.00  0.71           C
ATOM    411  CZ  PHE A  77      90.463  69.692  38.641  1.00  0.71           C
ATOM    412  N   HIS A  78      92.600  76.327  41.587  1.00  0.66           N
ATOM    413  CA  HIS A  78      92.576  77.604  42.300  1.00  0.66           C
ATOM    414  C   HIS A  78      92.062  78.668  41.334  1.00  0.66           C
ATOM    415  O   HIS A  78      91.140  79.413  41.663  1.00  0.66           O
ATOM    416  CB  HIS A  78      93.954  78.021  42.837  1.00  0.66           C
ATOM    417  CG  HIS A  78      94.286  77.456  44.185  1.00  0.66           C
ATOM    418  ND1 HIS A  78      94.999  76.303  44.396  1.00  0.66           N
ATOM    419  CD2 HIS A  78      94.034  77.936  45.429  1.00  0.66           C
ATOM    420  CE1 HIS A  78      95.158  76.138  45.710  1.00  0.66           C
ATOM    421  NE2 HIS A  78      94.551  77.093  46.386  1.00  0.66           N
ATOM    422  N   GLU A  79      92.595  78.694  40.121  1.00  0.69           N
ATOM    423  CA  GLU A  79      92.125  79.638  39.110  1.00  0.69           C
ATOM    424  C   GLU A  79      90.665  79.370  38.719  1.00  0.69           C
ATOM    425  O   GLU A  79      89.871  80.302  38.550  1.00  0.69           O
ATOM    426  CB  GLU A  79      93.022  79.565  37.867  1.00  0.69           C
ATOM    427  CG  GLU A  79      92.700  80.648  36.849  1.00  0.69           C
ATOM    428  CD  GLU A  79      93.438  80.531  35.531  1.00  0.69           C
ATOM    429  OE1 GLU A  79      94.447  79.803  35.409  1.00  0.69           O
ATOM    430  OE2 GLU A  79      92.984  81.188  34.568  1.00  0.69           O
ATOM    431  N   ALA A  80      90.291  78.103  38.588  1.00  0.75           N
ATOM    432  CA  ALA A  80      88.937  77.719  38.184  1.00  0.75           C
ATOM    433  C   ALA A  80      87.884  78.177  39.186  1.00  0.75           C
ATOM    434  O   ALA A  80      86.772  78.539  38.806  1.00  0.75           O
ATOM    435  CB  ALA A  80      88.851  76.202  37.998  1.00  0.75           C
ATOM    436  N   LEU A  81      88.234  78.175  40.460  1.00  0.71           N
ATOM    437  CA  LEU A  81      87.303  78.582  41.506  1.00  0.71           C
ATOM    438  C   LEU A  81      87.353  80.058  41.845  1.00  0.71           C
ATOM    439  O   LEU A  81      86.544  80.512  42.641  1.00  0.71           O
ATOM    440  CB  LEU A  81      87.612  77.799  42.782  1.00  0.71           C
ATOM    441  CG  LEU A  81      87.315  76.300  42.747  1.00  0.71           C
ATOM    442  CD1 LEU A  81      87.833  75.622  44.009  1.00  0.71           C
ATOM    443  CD2 LEU A  81      85.821  76.079  42.597  1.00  0.71           C
ATOM    444  N   GLN A  82      88.290  80.803  41.276  1.00  0.59           N
ATOM    445  CA  GLN A  82      88.589  82.155  41.752  1.00  0.59           C
ATOM    446  C   GLN A  82      87.392  83.108  41.849  1.00  0.59           C
ATOM    447  O   GLN A  82      87.272  83.858  42.818  1.00  0.59           O
ATOM    448  CB  GLN A  82      89.671  82.776  40.868  1.00  0.59           C
ATOM    449  CG  GLN A  82      90.304  84.039  41.440  1.00  0.59           C
ATOM    450  CD  GLN A  82      91.093  83.777  42.698  1.00  0.59           C
ATOM    451  OE1 GLN A  82      92.214  83.292  42.644  1.00  0.59           O
ATOM    452  NE2 GLN A  82      90.521  84.081  43.832  1.00  0.59           N
ATOM    453  N   ASP A  83      86.469  83.041  40.900  1.00  0.52           N
ATOM    454  CA  ASP A  83      85.329  83.961  40.870  1.00  0.52           C
ATOM    455  C   ASP A  83      84.243  83.596  41.878  1.00  0.52           C
ATOM    456  O   ASP A  83      83.264  84.325  42.040  1.00  0.52           O
ATOM    457  CB  ASP A  83      84.709  84.002  39.471  1.00  0.52           C
ATOM    458  CG  ASP A  83      85.651  84.568  38.427  1.00  0.52           C
ATOM    459  OD1 ASP A  83      86.459  85.475  38.732  1.00  0.52           O
ATOM    460  OD2 ASP A  83      85.606  84.096  37.270  1.00  0.52           O
ATOM    461  N   PHE A  84      84.424  82.493  42.589  1.00  0.52           N
ATOM    462  CA  PHE A  84      83.500  82.065  43.640  1.00  0.52           C
ATOM    463  C   PHE A  84      84.086  82.294  45.033  1.00  0.52           C
ATOM    464  O   PHE A  84      83.382  82.196  46.033  1.00  0.52           O
ATOM    465  CB  PHE A  84      83.183  80.579  43.455  1.00  0.52           C
ATOM    466  CG  PHE A  84      82.655  80.246  42.085  1.00  0.52           C
ATOM    467  CD1 PHE A  84      81.287  80.389  41.799  1.00  0.52           C
ATOM    468  CD2 PHE A  84      83.523  79.803  41.069  1.00  0.52           C
ATOM    469  CE1 PHE A  84      80.786  80.107  40.505  1.00  0.52           C
ATOM    470  CE2 PHE A  84      83.042  79.525  39.769  1.00  0.52           C
ATOM    471  CZ  PHE A  84      81.667  79.668  39.489  1.00  0.52           C
ATOM    472  N   VAL A  85      85.377  82.588  45.110  1.00  0.52           N
ATOM    473  CA  VAL A  85      86.069  82.663  46.401  1.00  0.52           C
ATOM    474  C   VAL A  85      85.583  83.826  47.258  1.00  0.52           C
ATOM    475  O   VAL A  85      85.331  83.661  48.448  1.00  0.52           O
ATOM    476  CB  VAL A  85      87.612  82.747  46.192  1.00  0.52           C
ATOM    477  CG1 VAL A  85      88.382  82.805  47.504  1.00  0.52           C
ATOM    478  CG2 VAL A  85      88.090  81.546  45.417  1.00  0.52           C
ATOM    479  N   ALA A  86      85.374  84.996  46.670  1.00  0.63           N
ATOM    480  CA  ALA A  86      84.956  86.165  47.445  1.00  0.63           C
ATOM    481  C   ALA A  86      83.528  86.019  47.976  1.00  0.63           C
ATOM    482  O   ALA A  86      83.155  86.690  48.936  1.00  0.63           O
ATOM    483  CB  ALA A  86      85.109  87.447  46.616  1.00  0.63           C
ATOM    484  N   LYS A  87      82.747  85.101  47.418  1.00  0.59           N
ATOM    485  CA  LYS A  87      81.398  84.824  47.932  1.00  0.59           C
ATOM    486  C   LYS A  87      81.448  84.195  49.322  1.00  0.59           C
ATOM    487  O   LYS A  87      80.434  84.132  50.018  1.00  0.59           O
ATOM    488  CB  LYS A  87      80.625  83.883  47.003  1.00  0.59           C
ATOM    489  CG  LYS A  87      80.492  84.372  45.566  1.00  0.59           C
ATOM    490  CD  LYS A  87      79.612  83.438  44.755  1.00  0.59           C
ATOM    491  CE  LYS A  87      79.554  83.852  43.287  1.00  0.59           C
ATOM    492  NZ  LYS A  87      78.595  82.976  42.539  1.00  0.59           N
ATOM    493  N   ARG A  88      82.621  83.737  49.749  1.00  0.59           N
ATOM    494  CA  ARG A  88      82.811  83.194  51.101  1.00  0.59           C
ATOM    495  C   ARG A  88      83.135  84.286  52.114  1.00  0.59           C
ATOM    496  O   ARG A  88      83.441  84.000  53.272  1.00  0.59           O
ATOM    497  CB  ARG A  88      83.889  82.103  51.109  1.00  0.59           C
ATOM    498  CG  ARG A  88      83.600  80.916  50.179  1.00  0.59           C
ATOM    499  CD  ARG A  88      82.250  80.230  50.439  1.00  0.59           C
ATOM    500  NE  ARG A  88      82.146  79.670  51.797  1.00  0.59           N
ATOM    501  CZ  ARG A  88      81.041  79.247  52.395  1.00  0.59           C
ATOM    502  NH1 ARG A  88      81.131  78.617  53.528  1.00  0.59           N
ATOM    503  NH2 ARG A  88      79.835  79.425  51.924  1.00  0.59           N
ATOM    504  N   GLY A  89      83.000  85.528  51.685  1.00  0.58           N
ATOM    505  CA  GLY A  89      83.135  86.679  52.556  1.00  0.58           C
ATOM    506  C   GLY A  89      84.416  87.427  52.285  1.00  0.58           C
ATOM    507  O   GLY A  89      85.434  86.827  51.978  1.00  0.58           O
ATOM    508  N   THR A  90      84.369  88.746  52.367  1.00  0.50           N
ATOM    509  CA  THR A  90      85.521  89.576  52.021  1.00  0.50           C
ATOM    510  C   THR A  90      86.192  90.197  53.239  1.00  0.50           C
ATOM    511  O   THR A  90      87.217  90.873  53.120  1.00  0.50           O
ATOM    512  CB  THR A  90      85.065  90.725  51.111  1.00  0.50           C
ATOM    513  OG1 THR A  90      84.074  91.492  51.796  1.00  0.50           O
ATOM    514  CG2 THR A  90      84.432  90.217  49.822  1.00  0.50           C
ATOM    515  N   ALA A  91      85.617  89.991  54.416  1.00  0.46           N
ATOM    516  CA  ALA A  91      86.119  90.627  55.631  1.00  0.46           C
ATOM    517  C   ALA A  91      87.461  90.040  56.063  1.00  0.46           C
ATOM    518  O   ALA A  91      88.366  90.765  56.496  1.00  0.46           O
ATOM    519  CB  ALA A  91      85.100  90.461  56.757  1.00  0.46           C
ATOM    520  N   ALA A  92      87.572  88.725  55.957  1.00  0.22           N
ATOM    521  CA  ALA A  92      88.752  87.986  56.383  1.00  0.22           C
ATOM    522  C   ALA A  92      89.245  87.141  55.212  1.00  0.22           C
ATOM    523  O   ALA A  92      88.685  86.089  54.905  1.00  0.22           O
ATOM    524  CB  ALA A  92      88.406  87.117  57.598  1.00  0.22           C
ATOM    525  N   ALA A  93      90.309  87.604  54.569  1.00  0.18           N
ATOM    526  CA  ALA A  93      90.877  86.913  53.417  1.00  0.18           C
ATOM    527  C   ALA A  93      91.351  85.515  53.814  1.00  0.18           C
ATOM    528  O   ALA A  93      91.298  84.591  53.018  1.00  0.18           O
ATOM    529  CB  ALA A  93      92.036  87.729  52.840  1.00  0.18           C
ATOM    530  N   VAL A  94      91.776  85.359  55.058  1.00  0.32           N
ATOM    531  CA  VAL A  94      92.215  84.059  55.562  1.00  0.32           C
ATOM    532  C   VAL A  94      91.064  83.055  55.583  1.00  0.32           C
ATOM    533  O   VAL A  94      91.217  81.962  55.056  1.00  0.32           O
ATOM    534  CB  VAL A  94      92.851  84.228  56.962  1.00  0.32           C
ATOM    535  CG1 VAL A  94      93.247  82.887  57.600  1.00  0.32           C
ATOM    536  CG2 VAL A  94      94.074  85.150  56.856  1.00  0.32           C
ATOM    537  N   LEU A  95      89.900  83.427  56.105  1.00  0.27           N
ATOM    538  CA  LEU A  95      88.732  82.535  56.103  1.00  0.27           C
ATOM    539  C   LEU A  95      88.352  82.196  54.671  1.00  0.27           C
ATOM    540  O   LEU A  95      88.126  81.043  54.306  1.00  0.27           O
ATOM    541  CB  LEU A  95      87.534  83.243  56.758  1.00  0.27           C
ATOM    542  CG  LEU A  95      86.152  82.564  56.689  1.00  0.27           C
ATOM    543  CD1 LEU A  95      86.093  81.263  57.469  1.00  0.27           C
ATOM    544  CD2 LEU A  95      85.081  83.518  57.199  1.00  0.27           C
ATOM    545  N   ARG A  96      88.301  83.242  53.864  1.00  0.34           N
ATOM    546  CA  ARG A  96      87.860  83.155  52.480  1.00  0.34           C
ATOM    547  C   ARG A  96      88.720  82.195  51.668  1.00  0.34           C
ATOM    548  O   ARG A  96      88.225  81.330  50.942  1.00  0.34           O
ATOM    549  CB  ARG A  96      87.976  84.575  51.929  1.00  0.34           C
ATOM    550  CG  ARG A  96      87.463  84.783  50.540  1.00  0.34           C
ATOM    551  CD  ARG A  96      87.996  86.090  49.971  1.00  0.34           C
ATOM    552  NE  ARG A  96      89.439  86.024  49.686  1.00  0.34           N
ATOM    553  CZ  ARG A  96      90.219  87.033  49.329  1.00  0.34           C
ATOM    554  NH1 ARG A  96      91.484  86.800  49.138  1.00  0.34           N
ATOM    555  NH2 ARG A  96      89.785  88.254  49.166  1.00  0.34           N
ATOM    556  N   ASP A  97      90.026  82.361  51.786  1.00  0.49           N
ATOM    557  CA  ASP A  97      90.964  81.600  50.973  1.00  0.49           C
ATOM    558  C   ASP A  97      91.185  80.218  51.542  1.00  0.49           C
ATOM    559  O   ASP A  97      91.487  79.297  50.800  1.00  0.49           O
ATOM    560  CB  ASP A  97      92.320  82.295  50.901  1.00  0.49           C
ATOM    561  CG  ASP A  97      92.270  83.603  50.138  1.00  0.49           C
ATOM    562  OD1 ASP A  97      91.324  83.849  49.360  1.00  0.49           O
ATOM    563  OD2 ASP A  97      93.216  84.408  50.279  1.00  0.49           O
ATOM    564  N   ASP A  98      91.026  80.038  52.845  1.00  0.54           N
ATOM    565  CA  ASP A  98      91.232  78.718  53.435  1.00  0.54           C
ATOM    566  C   ASP A  98      90.221  77.716  52.914  1.00  0.54           C
ATOM    567  O   ASP A  98      90.576  76.590  52.626  1.00  0.54           O
ATOM    568  CB  ASP A  98      91.112  78.750  54.954  1.00  0.54           C
ATOM    569  CG  ASP A  98      91.442  77.415  55.574  1.00  0.54           C
ATOM    570  OD1 ASP A  98      92.589  76.938  55.422  1.00  0.54           O
ATOM    571  OD2 ASP A  98      90.575  76.831  56.261  1.00  0.54           O
ATOM    572  N   ILE A  99      88.979  78.138  52.727  1.00  0.60           N
ATOM    573  CA  ILE A  99      87.908  77.267  52.222  1.00  0.60           C
ATOM    574  C   ILE A  99      88.235  76.788  50.803  1.00  0.60           C
ATOM    575  O   ILE A  99      87.959  75.655  50.396  1.00  0.60           O
ATOM    576  CB  ILE A  99      86.563  78.060  52.256  1.00  0.60           C
ATOM    577  CG1 ILE A  99      86.195  78.371  53.721  1.00  0.60           C
ATOM    578  CG2 ILE A  99      85.414  77.286  51.571  1.00  0.60           C
ATOM    579  CD1 ILE A  99      85.139  79.451  53.924  1.00  0.60           C
ATOM    580  N   TRP A 100      88.868  77.667  50.050  1.00  0.61           N
ATOM    581  CA  TRP A 100      89.284  77.394  48.680  1.00  0.61           C
ATOM    582  C   TRP A 100      90.538  76.511  48.644  1.00  0.61           C
ATOM    583  O   TRP A 100      90.572  75.492  47.948  1.00  0.61           O
ATOM    584  CB  TRP A 100      89.461  78.784  48.075  1.00  0.61           C
ATOM    585  CG  TRP A 100      90.170  78.936  46.785  1.00  0.61           C
ATOM    586  CD1 TRP A 100      89.745  78.545  45.556  1.00  0.61           C
ATOM    587  CD2 TRP A 100      91.303  79.786  46.548  1.00  0.61           C
ATOM    588  NE1 TRP A 100      90.493  79.125  44.565  1.00  0.61           N
ATOM    589  CE2 TRP A 100      91.430  79.934  45.139  1.00  0.61           C
ATOM    590  CE3 TRP A 100      92.192  80.490  47.386  1.00  0.61           C
ATOM    591  CZ2 TRP A 100      92.385  80.788  44.555  1.00  0.61           C
ATOM    592  CZ3 TRP A 100      93.167  81.333  46.805  1.00  0.61           C
ATOM    593  CH2 TRP A 100      93.248  81.476  45.388  1.00  0.61           C
ATOM    594  N   ARG A 101      91.531  76.825  49.466  1.00  0.57           N
ATOM    595  CA  ARG A 101      92.761  76.028  49.562  1.00  0.57           C
ATOM    596  C   ARG A 101      92.506  74.621  50.066  1.00  0.57           C
ATOM    597  O   ARG A 101      93.044  73.664  49.520  1.00  0.57           O
ATOM    598  CB  ARG A 101      93.744  76.705  50.520  1.00  0.57           C
ATOM    599  CG  ARG A 101      94.414  77.933  49.939  1.00  0.57           C
ATOM    600  CD  ARG A 101      95.196  78.697  50.992  1.00  0.57           C
ATOM    601  NE  ARG A 101      95.881  79.838  50.374  1.00  0.57           N
ATOM    602  CZ  ARG A 101      96.583  80.773  50.995  1.00  0.57           C
ATOM    603  NH1 ARG A 101      97.131  81.709  50.282  1.00  0.57           N
ATOM    604  NH2 ARG A 101      96.746  80.842  52.289  1.00  0.57           N
ATOM    605  N   TRP A 102      91.667  74.500  51.080  1.00  0.54           N
ATOM    606  CA  TRP A 102      91.315  73.221  51.697  1.00  0.54           C
ATOM    607  C   TRP A 102      90.691  72.270  50.692  1.00  0.54           C
ATOM    608  O   TRP A 102      91.094  71.112  50.625  1.00  0.54           O
ATOM    609  CB  TRP A 102      90.354  73.519  52.846  1.00  0.54           C
ATOM    610  CG  TRP A 102      89.516  72.398  53.364  1.00  0.54           C
ATOM    611  CD1 TRP A 102      89.800  71.549  54.388  1.00  0.54           C
ATOM    612  CD2 TRP A 102      88.146  72.136  53.015  1.00  0.54           C
ATOM    613  NE1 TRP A 102      88.706  70.797  54.729  1.00  0.54           N
ATOM    614  CE2 TRP A 102      87.661  71.153  53.920  1.00  0.54           C
ATOM    615  CE3 TRP A 102      87.251  72.696  52.081  1.00  0.54           C
ATOM    616  CZ2 TRP A 102      86.312  70.747  53.929  1.00  0.54           C
ATOM    617  CZ3 TRP A 102      85.910  72.264  52.061  1.00  0.54           C
ATOM    618  CH2 TRP A 102      85.454  71.285  52.986  1.00  0.54           C
ATOM    619  N   LEU A 103      89.788  72.749  49.847  1.00  0.67           N
ATOM    620  CA  LEU A 103      89.206  71.873  48.835  1.00  0.67           C
ATOM    621  C   LEU A 103      90.285  71.439  47.853  1.00  0.67           C
ATOM    622  O   LEU A 103      90.367  70.279  47.463  1.00  0.67           O
ATOM    623  CB  LEU A 103      88.084  72.572  48.068  1.00  0.67           C
ATOM    624  CG  LEU A 103      87.429  71.715  46.968  1.00  0.67           C
ATOM    625  CD1 LEU A 103      86.792  70.442  47.500  1.00  0.67           C
ATOM    626  CD2 LEU A 103      86.384  72.517  46.244  1.00  0.67           C
ATOM    627  N   ASN A 104      91.152  72.362  47.475  1.00  0.70           N
ATOM    628  CA  ASN A 104      92.210  72.024  46.534  1.00  0.70           C
ATOM    629  C   ASN A 104      93.234  71.044  47.118  1.00  0.70           C
ATOM    630  O   ASN A 104      93.807  70.268  46.372  1.00  0.70           O
ATOM    631  CB  ASN A 104      92.848  73.294  45.968  1.00  0.70           C
ATOM    632  CG  ASN A 104      91.895  74.046  45.063  1.00  0.70           C
ATOM    633  OD1 ASN A 104      91.148  73.449  44.302  1.00  0.70           O
ATOM    634  ND2 ASN A 104      91.889  75.343  45.147  1.00  0.70           N
ATOM    635  N   THR A 105      93.415  70.947  48.429  1.00  0.69           N
ATOM    636  CA  THR A 105      94.313  69.905  48.957  1.00  0.69           C
ATOM    637  C   THR A 105      93.782  68.495  48.701  1.00  0.69           C
ATOM    638  O   THR A 105      94.545  67.528  48.667  1.00  0.69           O
ATOM    639  CB  THR A 105      94.564  69.989  50.481  1.00  0.69           C
ATOM    640  OG1 THR A 105      93.356  69.736  51.207  1.00  0.69           O
ATOM    641  CG2 THR A 105      95.097  71.332  50.911  1.00  0.69           C
ATOM    642  N   ARG A 106      92.477  68.373  48.493  1.00  0.68           N
ATOM    643  CA  ARG A 106      91.840  67.074  48.269  1.00  0.68           C
ATOM    644  C   ARG A 106      92.003  66.601  46.834  1.00  0.68           C
ATOM    645  O   ARG A 106      91.621  65.473  46.526  1.00  0.68           O
ATOM    646  CB  ARG A 106      90.340  67.151  48.596  1.00  0.68           C
ATOM    647  CG  ARG A 106      90.003  67.687  49.990  1.00  0.68           C
ATOM    648  CD  ARG A 106      90.503  66.791  51.108  1.00  0.68           C
ATOM    649  NE  ARG A 106      90.122  67.301  52.431  1.00  0.68           N
ATOM    650  CZ  ARG A 106      90.495  66.793  53.597  1.00  0.68           C
ATOM    651  NH1 ARG A 106      90.140  67.403  54.689  1.00  0.68           N
ATOM    652  NH2 ARG A 106      91.197  65.698  53.722  1.00  0.68           N
ATOM    653  N   VAL A 107      92.544  67.441  45.959  1.00  0.76           N
ATOM    654  CA  VAL A 107      92.684  67.066  44.552  1.00  0.76           C
ATOM    655  C   VAL A 107      94.087  66.553  44.244  1.00  0.76           C
ATOM    656  O   VAL A 107      95.079  67.060  44.777  1.00  0.76           O
ATOM    657  CB  VAL A 107      92.184  68.167  43.554  1.00  0.76           C
ATOM    658  CG1 VAL A 107      90.958  68.888  44.130  1.00  0.76           C
ATOM    659  CG2 VAL A 107      93.243  69.205  43.177  1.00  0.76           C
ATOM    660  N   SER A 108      94.166  65.549  43.386  1.00  0.76           N
ATOM    661  CA  SER A 108      95.429  64.996  42.904  1.00  0.76           C
ATOM    662  C   SER A 108      95.208  64.654  41.438  1.00  0.76           C
ATOM    663  O   SER A 108      94.072  64.687  40.954  1.00  0.76           O
ATOM    664  CB  SER A 108      95.830  63.754  43.707  1.00  0.76           C
ATOM    665  OG  SER A 108      94.807  62.775  43.654  1.00  0.76           O
ATOM    666  N   TYR A 109      96.284  64.371  40.723  1.00  0.73           N
ATOM    667  CA  TYR A 109      96.242  64.142  39.286  1.00  0.73           C
ATOM    668  C   TYR A 109      96.962  62.850  38.914  1.00  0.73           C
ATOM    669  O   TYR A 109      97.919  62.469  39.580  1.00  0.73           O
ATOM    670  CB  TYR A 109      96.932  65.316  38.585  1.00  0.73           C
ATOM    671  CG  TYR A 109      96.787  65.245  37.085  1.00  0.73           C
ATOM    672  CD1 TYR A 109      95.564  65.581  36.475  1.00  0.73           C
ATOM    673  CD2 TYR A 109      97.841  64.784  36.274  1.00  0.73           C
ATOM    674  CE1 TYR A 109      95.382  65.438  35.082  1.00  0.73           C
ATOM    675  CE2 TYR A 109      97.668  64.656  34.874  1.00  0.73           C
ATOM    676  CZ  TYR A 109      96.441  64.995  34.296  1.00  0.73           C
ATOM    677  OH  TYR A 109      96.256  64.920  32.948  1.00  0.73           O
ATOM    678  N   LEU A 110      96.577  62.221  37.815  1.00  0.70           N
ATOM    679  CA  LEU A 110      97.399  61.188  37.192  1.00  0.70           C
ATOM    680  C   LEU A 110      97.380  61.382  35.679  1.00  0.70           C
ATOM    681  O   LEU A 110      96.308  61.547  35.101  1.00  0.70           O
ATOM    682  CB  LEU A 110      96.847  59.809  37.549  1.00  0.70           C
ATOM    683  CG  LEU A 110      97.736  58.668  37.039  1.00  0.70           C
ATOM    684  CD1 LEU A 110      98.307  57.892  38.201  1.00  0.70           C
ATOM    685  CD2 LEU A 110      96.968  57.759  36.096  1.00  0.70           C
ATOM    686  N   ARG A 111      98.526  61.332  35.010  1.00  0.62           N
ATOM    687  CA  ARG A 111      98.500  61.310  33.547  1.00  0.62           C
ATOM    688  C   ARG A 111      98.031  59.918  33.164  1.00  0.62           C
ATOM    689  O   ARG A 111      98.653  58.935  33.562  1.00  0.62           O
ATOM    690  CB  ARG A 111      99.862  61.575  32.899  1.00  0.62           C
ATOM    691  CG  ARG A 111      99.720  61.664  31.380  1.00  0.62           C
ATOM    692  CD  ARG A 111     101.015  61.859  30.627  1.00  0.62           C
ATOM    693  NE  ARG A 111     101.820  60.634  30.544  1.00  0.62           N
ATOM    694  CZ  ARG A 111     102.958  60.495  29.879  1.00  0.62           C
ATOM    695  NH1 ARG A 111     103.595  59.368  29.987  1.00  0.62           N
ATOM    696  NH2 ARG A 111     103.453  61.415  29.093  1.00  0.62           N
ATOM    697  N   GLY A 112      96.964  59.814  32.392  1.00  0.70           N
ATOM    698  CA  GLY A 112      96.503  58.513  31.951  1.00  0.70           C
ATOM    699  C   GLY A 112      95.765  58.548  30.637  1.00  0.70           C
ATOM    700  O   GLY A 112      95.013  59.478  30.359  1.00  0.70           O
ATOM    701  N   SER A 113      96.014  57.546  29.810  1.00  0.71           N
ATOM    702  CA  SER A 113      95.344  57.420  28.521  1.00  0.71           C
ATOM    703  C   SER A 113      94.034  56.704  28.791  1.00  0.71           C
ATOM    704  O   SER A 113      93.957  55.884  29.700  1.00  0.71           O
ATOM    705  CB  SER A 113      96.175  56.580  27.552  1.00  0.71           C
ATOM    706  OG  SER A 113      95.425  56.313  26.378  1.00  0.71           O
ATOM    707  N   PHE A 114      93.020  56.971  27.984  1.00  0.72           N
ATOM    708  CA  PHE A 114      91.735  56.295  28.129  1.00  0.72           C
ATOM    709  C   PHE A 114      91.723  54.999  27.328  1.00  0.72           C
ATOM    710  O   PHE A 114      90.761  54.241  27.365  1.00  0.72           O
ATOM    711  CB  PHE A 114      90.611  57.215  27.653  1.00  0.72           C
ATOM    712  CG  PHE A 114      90.593  58.560  28.339  1.00  0.72           C
ATOM    713  CD1 PHE A 114      90.852  58.694  29.723  1.00  0.72           C
ATOM    714  CD2 PHE A 114      90.334  59.714  27.583  1.00  0.72           C
ATOM    715  CE1 PHE A 114      90.918  59.979  30.327  1.00  0.72           C
ATOM    716  CE2 PHE A 114      90.370  60.992  28.180  1.00  0.72           C
ATOM    717  CZ  PHE A 114      90.686  61.128  29.546  1.00  0.72           C
ATOM    718  N   GLU A 115      92.796  54.769  26.583  1.00  0.68           N
ATOM    719  CA  GLU A 115      92.893  53.637  25.661  1.00  0.68           C
ATOM    720  C   GLU A 115      94.074  52.711  25.972  1.00  0.68           C
ATOM    721  O   GLU A 115      94.343  51.768  25.230  1.00  0.68           O
ATOM    722  CB  GLU A 115      93.003  54.173  24.227  1.00  0.68           C
ATOM    723  CG  GLU A 115      91.779  54.961  23.763  1.00  0.68           C
ATOM    724  CD  GLU A 115      91.903  55.425  22.321  1.00  0.68           C
ATOM    725  OE1 GLU A 115      92.658  56.393  22.049  1.00  0.68           O
ATOM    726  OE2 GLU A 115      91.223  54.856  21.433  1.00  0.68           O
ATOM    727  N   ASP A 116      94.775  52.938  27.075  1.00  0.71           N
ATOM    728  CA  ASP A 116      95.933  52.105  27.438  1.00  0.71           C
ATOM    729  C   ASP A 116      95.675  51.350  28.750  1.00  0.71           C
ATOM    730  O   ASP A 116      95.707  51.958  29.825  1.00  0.71           O
ATOM    731  CB  ASP A 116      97.195  52.961  27.553  1.00  0.71           C
ATOM    732  CG  ASP A 116      98.462  52.129  27.741  1.00  0.71           C
ATOM    733  OD1 ASP A 116      98.412  50.999  28.269  1.00  0.71           O
ATOM    734  OD2 ASP A 116      99.542  52.587  27.297  1.00  0.71           O
ATOM    735  N   PRO A 117      95.426  50.024  28.691  1.00  0.73           N
ATOM    736  CA  PRO A 117      95.146  49.278  29.928  1.00  0.73           C
ATOM    737  C   PRO A 117      96.225  49.344  31.004  1.00  0.73           C
ATOM    738  O   PRO A 117      95.913  49.354  32.190  1.00  0.73           O
ATOM    739  CB  PRO A 117      95.006  47.835  29.437  1.00  0.73           C
ATOM    740  CG  PRO A 117      94.614  47.952  28.032  1.00  0.73           C
ATOM    741  CD  PRO A 117      95.392  49.119  27.525  1.00  0.73           C
ATOM    742  N   ALA A 118      97.489  49.422  30.610  1.00  0.70           N
ATOM    743  CA  ALA A 118      98.584  49.441  31.572  1.00  0.70           C
ATOM    744  C   ALA A 118      98.612  50.785  32.309  1.00  0.70           C
ATOM    745  O   ALA A 118      99.005  50.891  33.469  1.00  0.70           O
ATOM    746  CB  ALA A 118      99.895  49.184  30.843  1.00  0.70           C
ATOM    747  N   THR A 119      98.161  51.840  31.653  1.00  0.66           N
ATOM    748  CA  THR A 119      98.090  53.140  32.308  1.00  0.66           C
ATOM    749  C   THR A 119      96.906  53.222  33.272  1.00  0.66           C
ATOM    750  O   THR A 119      96.972  53.911  34.290  1.00  0.66           O
ATOM    751  CB  THR A 119      98.045  54.260  31.268  1.00  0.66           C
ATOM    752  OG1 THR A 119      98.911  53.906  30.190  1.00  0.66           O
ATOM    753  CG2 THR A 119      98.583  55.551  31.822  1.00  0.66           C
ATOM    754  N   PHE A 120      95.858  52.440  33.043  1.00  0.70           N
ATOM    755  CA  PHE A 120      94.788  52.338  34.039  1.00  0.70           C
ATOM    756  C   PHE A 120      95.301  51.657  35.313  1.00  0.70           C
ATOM    757  O   PHE A 120      94.832  51.965  36.402  1.00  0.70           O
ATOM    758  CB  PHE A 120      93.568  51.579  33.504  1.00  0.70           C
ATOM    759  CG  PHE A 120      92.730  52.367  32.524  1.00  0.70           C
ATOM    760  CD1 PHE A 120      91.786  53.306  32.981  1.00  0.70           C
ATOM    761  CD2 PHE A 120      92.847  52.148  31.144  1.00  0.70           C
ATOM    762  CE1 PHE A 120      90.934  53.982  32.071  1.00  0.70           C
ATOM    763  CE2 PHE A 120      92.026  52.837  30.220  1.00  0.70           C
ATOM    764  CZ  PHE A 120      91.051  53.738  30.689  1.00  0.70           C
ATOM    765  N   GLU A 121      96.307  50.796  35.228  1.00  0.66           N
ATOM    766  CA  GLU A 121      96.874  50.189  36.441  1.00  0.66           C
ATOM    767  C   GLU A 121      97.546  51.240  37.324  1.00  0.66           C
ATOM    768  O   GLU A 121      97.492  51.174  38.555  1.00  0.66           O
ATOM    769  CB  GLU A 121      97.907  49.109  36.105  1.00  0.66           C
ATOM    770  CG  GLU A 121      97.401  48.065  35.131  1.00  0.66           C
ATOM    771  CD  GLU A 121      98.328  46.870  35.018  1.00  0.66           C
ATOM    772  OE1 GLU A 121      99.558  47.044  34.898  1.00  0.66           O
ATOM    773  OE2 GLU A 121      97.827  45.721  35.058  1.00  0.66           O
ATOM    774  N   ARG A 122      98.126  52.256  36.696  1.00  0.63           N
ATOM    775  CA  ARG A 122      98.740  53.369  37.429  1.00  0.63           C
ATOM    776  C   ARG A 122      97.690  54.212  38.125  1.00  0.63           C
ATOM    777  O   ARG A 122      97.922  54.718  39.223  1.00  0.63           O
ATOM    778  CB  ARG A 122      99.536  54.269  36.487  1.00  0.63           C
ATOM    779  CG  ARG A 122     100.740  53.605  35.860  1.00  0.63           C
ATOM    780  CD  ARG A 122     101.252  54.490  34.747  1.00  0.63           C
ATOM    781  NE  ARG A 122     102.524  54.018  34.197  1.00  0.63           N
ATOM    782  CZ  ARG A 122     102.712  53.077  33.287  1.00  0.63           C
ATOM    783  NH1 ARG A 122     103.902  52.979  32.780  1.00  0.63           N
ATOM    784  NH2 ARG A 122     101.807  52.218  32.896  1.00  0.63           N
ATOM    785  N   LEU A 123      96.513  54.326  37.527  1.00  0.70           N
ATOM    786  CA  LEU A 123      95.410  55.029  38.180  1.00  0.70           C
ATOM    787  C   LEU A 123      95.012  54.258  39.430  1.00  0.70           C
ATOM    788  O   LEU A 123      94.692  54.851  40.449  1.00  0.70           O
ATOM    789  CB  LEU A 123      94.212  55.197  37.238  1.00  0.70           C
ATOM    790  CG  LEU A 123      93.038  56.047  37.754  1.00  0.70           C
ATOM    791  CD1 LEU A 123      93.417  57.493  38.092  1.00  0.70           C
ATOM    792  CD2 LEU A 123      91.947  56.053  36.696  1.00  0.70           C
ATOM    793  N   GLY A 124      95.130  52.939  39.378  1.00  0.70           N
ATOM    794  CA  GLY A 124      94.860  52.105  40.538  1.00  0.70           C
ATOM    795  C   GLY A 124      95.810  52.329  41.695  1.00  0.70           C
ATOM    796  O   GLY A 124      95.454  52.068  42.836  1.00  0.70           O
ATOM    797  N   ALA A 125      97.000  52.856  41.445  1.00  0.69           N
ATOM    798  CA  ALA A 125      97.897  53.189  42.543  1.00  0.69           C
ATOM    799  C   ALA A 125      97.369  54.455  43.232  1.00  0.69           C
ATOM    800  O   ALA A 125      97.428  54.597  44.455  1.00  0.69           O
ATOM    801  CB  ALA A 125      99.315  53.404  42.014  1.00  0.69           C
ATOM    802  N   ARG A 126      96.860  55.371  42.418  1.00  0.61           N
ATOM    803  CA  ARG A 126      96.417  56.694  42.867  1.00  0.61           C
ATOM    804  C   ARG A 126      95.023  56.740  43.499  1.00  0.61           C
ATOM    805  O   ARG A 126      94.727  57.678  44.246  1.00  0.61           O
ATOM    806  CB  ARG A 126      96.502  57.647  41.660  1.00  0.61           C
ATOM    807  CG  ARG A 126      96.411  59.151  41.956  1.00  0.61           C
ATOM    808  CD  ARG A 126      97.579  59.681  42.787  1.00  0.61           C
ATOM    809  NE  ARG A 126      98.829  59.736  42.016  1.00  0.61           N
ATOM    810  CZ  ARG A 126      99.525  60.828  41.735  1.00  0.61           C
ATOM    811  NH1 ARG A 126     100.433  60.782  40.801  1.00  0.61           N
ATOM    812  NH2 ARG A 126      99.394  61.942  42.402  1.00  0.61           N
ATOM    813  N   ILE A 127      94.172  55.758  43.233  1.00  0.66           N
ATOM    814  CA  ILE A 127      92.820  55.715  43.811  1.00  0.66           C
ATOM    815  C   ILE A 127      92.721  54.486  44.719  1.00  0.66           C
ATOM    816  O   ILE A 127      93.182  53.404  44.359  1.00  0.66           O
ATOM    817  CB  ILE A 127      91.704  55.826  42.711  1.00  0.66           C
ATOM    818  CG1 ILE A 127      91.535  54.542  41.874  1.00  0.66           C
ATOM    819  CG2 ILE A 127      92.021  57.023  41.783  1.00  0.66           C
ATOM    820  CD1 ILE A 127      90.355  54.553  40.897  1.00  0.66           C
ATOM    821  N   GLY A 128      92.229  54.651  45.940  1.00  0.58           N
ATOM    822  CA  GLY A 128      92.487  53.647  46.964  1.00  0.58           C
ATOM    823  C   GLY A 128      91.537  53.508  48.132  1.00  0.58           C
ATOM    824  O   GLY A 128      91.966  53.223  49.247  1.00  0.58           O
ATOM    825  N   SER A 129      90.255  53.727  47.906  1.00  0.47           N
ATOM    826  CA  SER A 129      89.249  53.602  48.957  1.00  0.47           C
ATOM    827  C   SER A 129      87.927  53.252  48.294  1.00  0.47           C
ATOM    828  O   SER A 129      87.858  53.198  47.059  1.00  0.47           O
ATOM    829  CB  SER A 129      89.142  54.925  49.712  1.00  0.47           C
ATOM    830  OG  SER A 129      88.907  55.995  48.818  1.00  0.47           O
ATOM    831  N   GLY A 130      86.897  53.032  49.097  1.00  0.65           N
ATOM    832  CA  GLY A 130      85.558  52.817  48.581  1.00  0.65           C
ATOM    833  C   GLY A 130      84.933  54.087  48.037  1.00  0.65           C
ATOM    834  O   GLY A 130      85.577  55.138  47.961  1.00  0.65           O
ATOM    835  N   ASN A 131      83.644  53.995  47.740  1.00  0.66           N
ATOM    836  CA  ASN A 131      82.788  55.132  47.393  1.00  0.66           C
ATOM    837  C   ASN A 131      83.220  55.791  46.084  1.00  0.66           C
ATOM    838  O   ASN A 131      83.203  57.021  45.925  1.00  0.66           O
ATOM    839  CB  ASN A 131      82.707  56.108  48.580  1.00  0.66           C
ATOM    840  CG  ASN A 131      81.330  56.676  48.765  1.00  0.66           C
ATOM    841  OD1 ASN A 131      80.690  56.462  49.790  1.00  0.66           O
ATOM    842  ND2 ASN A 131      80.848  57.368  47.778  1.00  0.66           N
ATOM    843  N   ALA A 132      83.642  54.942  45.159  1.00  0.79           N
ATOM    844  CA  ALA A 132      84.184  55.364  43.877  1.00  0.79           C
ATOM    845  C   ALA A 132      83.113  55.954  42.950  1.00  0.79           C
ATOM    846  O   ALA A 132      82.246  55.232  42.448  1.00  0.79           O
ATOM    847  CB  ALA A 132      84.850  54.149  43.220  1.00  0.79           C
ATOM    848  N   VAL A 133      83.173  57.248  42.677  1.00  0.83           N
ATOM    849  CA  VAL A 133      82.300  57.866  41.680  1.00  0.83           C
ATOM    850  C   VAL A 133      83.234  58.218  40.530  1.00  0.83           C
ATOM    851  O   VAL A 133      84.271  58.849  40.739  1.00  0.83           O
ATOM    852  CB  VAL A 133      81.585  59.138  42.205  1.00  0.83           C
ATOM    853  CG1 VAL A 133      80.642  59.726  41.141  1.00  0.83           C
ATOM    854  CG2 VAL A 133      80.784  58.845  43.484  1.00  0.83           C
ATOM    855  N   PHE A 134      82.920  57.780  39.324  1.00  0.84           N
ATOM    856  CA  PHE A 134      83.754  58.075  38.164  1.00  0.84           C
ATOM    857  C   PHE A 134      82.977  59.020  37.265  1.00  0.84           C
ATOM    858  O   PHE A 134      81.774  58.855  37.102  1.00  0.84           O
ATOM    859  CB  PHE A 134      84.094  56.800  37.395  1.00  0.84           C
ATOM    860  CG  PHE A 134      84.802  55.755  38.219  1.00  0.84           C
ATOM    861  CD1 PHE A 134      86.204  55.770  38.339  1.00  0.84           C
ATOM    862  CD2 PHE A 134      84.075  54.735  38.865  1.00  0.84           C
ATOM    863  CE1 PHE A 134      86.884  54.759  39.062  1.00  0.84           C
ATOM    864  CE2 PHE A 134      84.740  53.714  39.587  1.00  0.84           C
ATOM    865  CZ  PHE A 134      86.150  53.724  39.680  1.00  0.84           C
ATOM    866  N   TYR A 135      83.653  59.992  36.680  1.00  0.85           N
ATOM    867  CA  TYR A 135      83.040  60.951  35.768  1.00  0.85           C
ATOM    868  C   TYR A 135      83.686  60.772  34.417  1.00  0.85           C
ATOM    869  O   TYR A 135      84.911  60.738  34.317  1.00  0.85           O
ATOM    870  CB  TYR A 135      83.289  62.384  36.234  1.00  0.85           C
ATOM    871  CG  TYR A 135      82.634  62.711  37.548  1.00  0.85           C
ATOM    872  CD1 TYR A 135      83.209  62.304  38.771  1.00  0.85           C
ATOM    873  CD2 TYR A 135      81.421  63.423  37.578  1.00  0.85           C
ATOM    874  CE1 TYR A 135      82.557  62.566  39.993  1.00  0.85           C
ATOM    875  CE2 TYR A 135      80.776  63.695  38.802  1.00  0.85           C
ATOM    876  CZ  TYR A 135      81.349  63.258  39.998  1.00  0.85           C
ATOM    877  OH  TYR A 135      80.724  63.493  41.188  1.00  0.85           O
ATOM    878  N   LEU A 136      82.871  60.671  33.382  1.00  0.85           N
ATOM    879  CA  LEU A 136      83.366  60.508  32.022  1.00  0.85           C
ATOM    880  C   LEU A 136      83.235  61.825  31.271  1.00  0.85           C
ATOM    881  O   LEU A 136      82.426  61.944  30.359  1.00  0.85           O
ATOM    882  CB  LEU A 136      82.582  59.398  31.315  1.00  0.85           C
ATOM    883  CG  LEU A 136      82.596  58.002  31.953  1.00  0.85           C
ATOM    884  CD1 LEU A 136      81.681  57.098  31.147  1.00  0.85           C
ATOM    885  CD2 LEU A 136      83.987  57.385  32.029  1.00  0.85           C
ATOM    886  N   ALA A 137      84.018  62.826  31.652  1.00  0.85           N
ATOM    887  CA  ALA A 137      84.010  64.145  31.005  1.00  0.85           C
ATOM    888  C   ALA A 137      84.846  64.103  29.712  1.00  0.85           C
ATOM    889  O   ALA A 137      85.710  64.949  29.466  1.00  0.85           O
ATOM    890  CB  ALA A 137      84.541  65.210  31.988  1.00  0.85           C
ATOM    891  N   VAL A 138      84.602  63.083  28.907  1.00  0.82           N
ATOM    892  CA  VAL A 138      85.400  62.733  27.736  1.00  0.82           C
ATOM    893  C   VAL A 138      84.478  62.687  26.529  1.00  0.82           C
ATOM    894  O   VAL A 138      83.257  62.715  26.698  1.00  0.82           O
ATOM    895  CB  VAL A 138      86.098  61.354  27.933  1.00  0.82           C
ATOM    896  CG1 VAL A 138      87.078  61.417  29.101  1.00  0.82           C
ATOM    897  CG2 VAL A 138      85.087  60.233  28.194  1.00  0.82           C
ATOM    898  N   ALA A 139      85.039  62.612  25.331  1.00  0.79           N
ATOM    899  CA  ALA A 139      84.230  62.406  24.136  1.00  0.79           C
ATOM    900  C   ALA A 139      83.544  61.044  24.270  1.00  0.79           C
ATOM    901  O   ALA A 139      84.120  60.090  24.805  1.00  0.79           O
ATOM    902  CB  ALA A 139      85.100  62.460  22.881  1.00  0.79           C
ATOM    903  N   ALA A 140      82.323  60.954  23.764  1.00  0.78           N
ATOM    904  CA  ALA A 140      81.497  59.768  23.950  1.00  0.78           C
ATOM    905  C   ALA A 140      82.119  58.469  23.452  1.00  0.78           C
ATOM    906  O   ALA A 140      81.916  57.412  24.049  1.00  0.78           O
ATOM    907  CB  ALA A 140      80.141  59.994  23.312  1.00  0.78           C
ATOM    908  N   ARG A 141      82.952  58.554  22.425  1.00  0.66           N
ATOM    909  CA  ARG A 141      83.667  57.386  21.907  1.00  0.66           C
ATOM    910  C   ARG A 141      84.579  56.671  22.902  1.00  0.66           C
ATOM    911  O   ARG A 141      85.005  55.551  22.626  1.00  0.66           O
ATOM    912  CB  ARG A 141      84.484  57.766  20.668  1.00  0.66           C
ATOM    913  CG  ARG A 141      85.727  58.625  20.951  1.00  0.66           C
ATOM    914  CD  ARG A 141      86.570  58.798  19.700  1.00  0.66           C
ATOM    915  NE  ARG A 141      87.068  57.499  19.228  1.00  0.66           N
ATOM    916  CZ  ARG A 141      87.735  57.262  18.109  1.00  0.66           C
ATOM    917  NH1 ARG A 141      88.095  58.189  17.264  1.00  0.66           N
ATOM    918  NH2 ARG A 141      88.036  56.028  17.835  1.00  0.66           N
ATOM    919  N   PHE A 142      84.880  57.274  24.045  1.00  0.75           N
ATOM    920  CA  PHE A 142      85.687  56.614  25.071  1.00  0.75           C
ATOM    921  C   PHE A 142      84.870  56.049  26.230  1.00  0.75           C
ATOM    922  O   PHE A 142      85.441  55.397  27.098  1.00  0.75           O
ATOM    923  CB  PHE A 142      86.720  57.590  25.637  1.00  0.75           C
ATOM    924  CG  PHE A 142      87.611  58.195  24.592  1.00  0.75           C
ATOM    925  CD1 PHE A 142      88.556  57.402  23.913  1.00  0.75           C
ATOM    926  CD2 PHE A 142      87.507  59.561  24.276  1.00  0.75           C
ATOM    927  CE1 PHE A 142      89.383  57.966  22.910  1.00  0.75           C
ATOM    928  CE2 PHE A 142      88.337  60.139  23.287  1.00  0.75           C
ATOM    929  CZ  PHE A 142      89.278  59.337  22.603  1.00  0.75           C
ATOM    930  N   PHE A 143      83.561  56.281  26.285  1.00  0.76           N
ATOM    931  CA  PHE A 143      82.798  55.875  27.472  1.00  0.76           C
ATOM    932  C   PHE A 143      82.855  54.376  27.724  1.00  0.76           C
ATOM    933  O   PHE A 143      83.179  53.944  28.826  1.00  0.76           O
ATOM    934  CB  PHE A 143      81.302  56.200  27.372  1.00  0.76           C
ATOM    935  CG  PHE A 143      80.948  57.658  27.273  1.00  0.76           C
ATOM    936  CD1 PHE A 143      81.772  58.692  27.764  1.00  0.76           C
ATOM    937  CD2 PHE A 143      79.702  57.989  26.715  1.00  0.76           C
ATOM    938  CE1 PHE A 143      81.347  60.044  27.693  1.00  0.76           C
ATOM    939  CE2 PHE A 143      79.264  59.322  26.660  1.00  0.76           C
ATOM    940  CZ  PHE A 143      80.092  60.352  27.127  1.00  0.76           C
ATOM    941  N   GLY A 144      82.544  53.584  26.707  1.00  0.78           N
ATOM    942  CA  GLY A 144      82.520  52.141  26.882  1.00  0.78           C
ATOM    943  C   GLY A 144      83.903  51.603  27.174  1.00  0.78           C
ATOM    944  O   GLY A 144      84.068  50.723  28.004  1.00  0.78           O
ATOM    945  N   THR A 145      84.907  52.178  26.530  1.00  0.77           N
ATOM    946  CA  THR A 145      86.291  51.757  26.734  1.00  0.77           C
ATOM    947  C   THR A 145      86.713  51.969  28.179  1.00  0.77           C
ATOM    948  O   THR A 145      87.213  51.050  28.811  1.00  0.77           O
ATOM    949  CB  THR A 145      87.260  52.547  25.823  1.00  0.77           C
ATOM    950  OG1 THR A 145      86.793  52.477  24.474  1.00  0.77           O
ATOM    951  CG2 THR A 145      88.669  51.978  25.841  1.00  0.77           C
ATOM    952  N   ILE A 146      86.488  53.154  28.728  1.00  0.79           N
ATOM    953  CA  ILE A 146      86.926  53.428  30.096  1.00  0.79           C
ATOM    954  C   ILE A 146      86.170  52.514  31.047  1.00  0.79           C
ATOM    955  O   ILE A 146      86.767  51.920  31.936  1.00  0.79           O
ATOM    956  CB  ILE A 146      86.694  54.913  30.495  1.00  0.79           C
ATOM    957  CG1 ILE A 146      87.594  55.832  29.648  1.00  0.79           C
ATOM    958  CG2 ILE A 146      86.975  55.142  32.000  1.00  0.79           C
ATOM    959  CD1 ILE A 146      87.199  57.306  29.665  1.00  0.79           C
ATOM    960  N   VAL A 147      84.867  52.378  30.859  1.00  0.80           N
ATOM    961  CA  VAL A 147      84.052  51.594  31.784  1.00  0.80           C
ATOM    962  C   VAL A 147      84.391  50.107  31.730  1.00  0.80           C
ATOM    963  O   VAL A 147      84.437  49.469  32.784  1.00  0.80           O
ATOM    964  CB  VAL A 147      82.556  51.921  31.570  1.00  0.80           C
ATOM    965  CG1 VAL A 147      81.644  51.045  32.409  1.00  0.80           C
ATOM    966  CG2 VAL A 147      82.317  53.390  31.968  1.00  0.80           C
ATOM    967  N   ASP A 148      84.748  49.575  30.569  1.00  0.75           N
ATOM    968  CA  ASP A 148      85.255  48.200  30.487  1.00  0.75           C
ATOM    969  C   ASP A 148      86.515  48.090  31.336  1.00  0.75           C
ATOM    970  O   ASP A 148      86.656  47.206  32.192  1.00  0.75           O
ATOM    971  CB  ASP A 148      85.659  47.812  29.054  1.00  0.75           C
ATOM    972  CG  ASP A 148      84.479  47.565  28.135  1.00  0.75           C
ATOM    973  OD1 ASP A 148      83.344  47.391  28.612  1.00  0.75           O
ATOM    974  OD2 ASP A 148      84.705  47.439  26.902  1.00  0.75           O
ATOM    975  N   ARG A 149      87.439  49.018  31.120  1.00  0.69           N
ATOM    976  CA  ARG A 149      88.734  48.968  31.796  1.00  0.69           C
ATOM    977  C   ARG A 149      88.590  49.165  33.293  1.00  0.69           C
ATOM    978  O   ARG A 149      89.407  48.628  34.028  1.00  0.69           O
ATOM    979  CB  ARG A 149      89.715  50.004  31.230  1.00  0.69           C
ATOM    980  CG  ARG A 149      90.025  49.840  29.742  1.00  0.69           C
ATOM    981  CD  ARG A 149      90.858  48.638  29.362  1.00  0.69           C
ATOM    982  NE  ARG A 149      90.888  48.569  27.895  1.00  0.69           N
ATOM    983  CZ  ARG A 149      90.022  47.937  27.115  1.00  0.69           C
ATOM    984  NH1 ARG A 149      90.078  48.164  25.837  1.00  0.69           N
ATOM    985  NH2 ARG A 149      89.096  47.121  27.537  1.00  0.69           N
ATOM    986  N   LEU A 150      87.559  49.854  33.767  1.00  0.75           N
ATOM    987  CA  LEU A 150      87.369  50.039  35.208  1.00  0.75           C
ATOM    988  C   LEU A 150      87.259  48.708  35.937  1.00  0.75           C
ATOM    989  O   LEU A 150      87.789  48.561  37.032  1.00  0.75           O
ATOM    990  CB  LEU A 150      86.106  50.845  35.553  1.00  0.75           C
ATOM    991  CG  LEU A 150      85.930  52.325  35.192  1.00  0.75           C
ATOM    992  CD1 LEU A 150      84.572  52.808  35.694  1.00  0.75           C
ATOM    993  CD2 LEU A 150      87.033  53.196  35.760  1.00  0.75           C
ATOM    994  N   GLY A 151      86.595  47.725  35.351  1.00  0.75           N
ATOM    995  CA  GLY A 151      86.458  46.446  36.031  1.00  0.75           C
ATOM    996  C   GLY A 151      87.625  45.540  35.723  1.00  0.75           C
ATOM    997  O   GLY A 151      88.099  44.794  36.571  1.00  0.75           O
ATOM    998  N   GLU A 152      88.123  45.619  34.500  1.00  0.69           N
ATOM    999  CA  GLU A 152      89.223  44.760  34.064  1.00  0.69           C
ATOM   1000  C   GLU A 152      90.548  45.079  34.756  1.00  0.69           C
ATOM   1001  O   GLU A 152      91.328  44.179  35.056  1.00  0.69           O
ATOM   1002  CB  GLU A 152      89.388  44.917  32.560  1.00  0.69           C
ATOM   1003  CG  GLU A 152      88.214  44.355  31.768  1.00  0.69           C
ATOM   1004  CD  GLU A 152      88.289  44.718  30.301  1.00  0.69           C
ATOM   1005  OE1 GLU A 152      89.101  45.594  29.922  1.00  0.69           O
ATOM   1006  OE2 GLU A 152      87.560  44.100  29.494  1.00  0.69           O
ATOM   1007  N   SER A 153      90.779  46.352  35.050  1.00  0.72           N
ATOM   1008  CA  SER A 153      91.978  46.791  35.772  1.00  0.72           C
ATOM   1009  C   SER A 153      91.656  46.998  37.251  1.00  0.72           C
ATOM   1010  O   SER A 153      92.465  47.534  38.013  1.00  0.72           O
ATOM   1011  CB  SER A 153      92.566  48.064  35.153  1.00  0.72           C
ATOM   1012  OG  SER A 153      91.675  49.157  35.253  1.00  0.72           O
ATOM   1013  N   HIS A 154      90.473  46.541  37.648  1.00  0.60           N
ATOM   1014  CA  HIS A 154      90.035  46.494  39.048  1.00  0.60           C
ATOM   1015  C   HIS A 154      90.047  47.848  39.758  1.00  0.60           C
ATOM   1016  O   HIS A 154      90.352  47.943  40.942  1.00  0.60           O
ATOM   1017  CB  HIS A 154      90.865  45.458  39.819  1.00  0.60           C
ATOM   1018  CG  HIS A 154      90.834  44.091  39.213  1.00  0.60           C
ATOM   1019  ND1 HIS A 154      89.731  43.266  39.297  1.00  0.60           N
ATOM   1020  CD2 HIS A 154      91.798  43.406  38.541  1.00  0.60           C
ATOM   1021  CE1 HIS A 154      90.095  42.100  38.680  1.00  0.60           C
ATOM   1022  NE2 HIS A 154      91.359  42.154  38.202  1.00  0.60           N
ATOM   1023  N   LEU A 155      89.721  48.899  39.021  1.00  0.63           N
ATOM   1024  CA  LEU A 155      89.623  50.259  39.555  1.00  0.63           C
ATOM   1025  C   LEU A 155      88.339  50.444  40.336  1.00  0.63           C
ATOM   1026  O   LEU A 155      88.253  51.291  41.219  1.00  0.63           O
ATOM   1027  CB  LEU A 155      89.600  51.271  38.408  1.00  0.63           C
ATOM   1028  CG  LEU A 155      90.908  51.419  37.630  1.00  0.63           C
ATOM   1029  CD1 LEU A 155      90.692  52.242  36.375  1.00  0.63           C
ATOM   1030  CD2 LEU A 155      91.973  52.074  38.473  1.00  0.63           C
ATOM   1031  N   THR A 156      87.333  49.653  40.000  1.00  0.60           N
ATOM   1032  CA  THR A 156      86.067  49.692  40.720  1.00  0.60           C
ATOM   1033  C   THR A 156      86.345  49.277  42.161  1.00  0.60           C
ATOM   1034  O   THR A 156      87.133  48.355  42.385  1.00  0.60           O
ATOM   1035  CB  THR A 156      85.070  48.705  40.093  1.00  0.60           C
ATOM   1036  OG1 THR A 156      85.684  47.419  39.972  1.00  0.60           O
ATOM   1037  CG2 THR A 156      84.659  49.122  38.704  1.00  0.60           C
ATOM   1038  N   ASP A 157      85.760  49.953  43.138  1.00  0.50           N
ATOM   1039  CA  ASP A 157      86.042  49.620  44.533  1.00  0.50           C
ATOM   1040  C   ASP A 157      85.263  48.377  44.949  1.00  0.50           C
ATOM   1041  O   ASP A 157      84.315  47.971  44.278  1.00  0.50           O
ATOM   1042  CB  ASP A 157      85.734  50.784  45.472  1.00  0.50           C
ATOM   1043  CG  ASP A 157      84.253  50.963  45.736  1.00  0.50           C
ATOM   1044  OD1 ASP A 157      83.724  50.283  46.639  1.00  0.50           O
ATOM   1045  OD2 ASP A 157      83.623  51.813  45.083  1.00  0.50           O
ATOM   1046  N   GLU A 158      85.677  47.746  46.035  1.00  0.55           N
ATOM   1047  CA  GLU A 158      85.137  46.443  46.428  1.00  0.55           C
ATOM   1048  C   GLU A 158      84.170  46.512  47.613  1.00  0.55           C
ATOM   1049  O   GLU A 158      83.706  45.479  48.107  1.00  0.55           O
ATOM   1050  CB  GLU A 158      86.318  45.530  46.766  1.00  0.55           C
ATOM   1051  CG  GLU A 158      87.291  45.338  45.594  1.00  0.55           C
ATOM   1052  CD  GLU A 158      88.477  44.464  45.958  1.00  0.55           C
ATOM   1053  OE1 GLU A 158      88.999  44.607  47.087  1.00  0.55           O
ATOM   1054  OE2 GLU A 158      88.941  43.644  45.142  1.00  0.55           O
ATOM   1055  N   VAL A 159      83.876  47.716  48.081  1.00  0.53           N
ATOM   1056  CA  VAL A 159      83.106  47.925  49.309  1.00  0.53           C
ATOM   1057  C   VAL A 159      81.650  48.283  48.973  1.00  0.53           C
ATOM   1058  O   VAL A 159      81.307  49.438  48.697  1.00  0.53           O
ATOM   1059  CB  VAL A 159      83.784  49.024  50.178  1.00  0.53           C
ATOM   1060  CG1 VAL A 159      83.151  49.092  51.562  1.00  0.53           C
ATOM   1061  CG2 VAL A 159      85.288  48.748  50.337  1.00  0.53           C
ATOM   1062  N   GLY A 160      80.775  47.287  48.965  1.00  0.51           N
ATOM   1063  CA  GLY A 160      79.434  47.465  48.425  1.00  0.51           C
ATOM   1064  C   GLY A 160      78.540  48.497  49.088  1.00  0.51           C
ATOM   1065  O   GLY A 160      77.695  49.106  48.428  1.00  0.51           O
ATOM   1066  N   GLU A 161      78.722  48.749  50.374  1.00  0.37           N
ATOM   1067  CA  GLU A 161      77.940  49.765  51.079  1.00  0.37           C
ATOM   1068  C   GLU A 161      78.314  51.187  50.690  1.00  0.37           C
ATOM   1069  O   GLU A 161      77.547  52.129  50.906  1.00  0.37           O
ATOM   1070  CB  GLU A 161      78.153  49.628  52.580  1.00  0.37           C
ATOM   1071  CG  GLU A 161      77.516  48.382  53.154  1.00  0.37           C
ATOM   1072  CD  GLU A 161      77.755  48.251  54.641  1.00  0.37           C
ATOM   1073  OE1 GLU A 161      78.141  49.240  55.309  1.00  0.37           O
ATOM   1074  OE2 GLU A 161      77.509  47.155  55.184  1.00  0.37           O
ATOM   1075  N   THR A 162      79.499  51.359  50.127  1.00  0.52           N
ATOM   1076  CA  THR A 162      79.960  52.696  49.762  1.00  0.52           C
ATOM   1077  C   THR A 162      79.597  53.013  48.314  1.00  0.52           C
ATOM   1078  O   THR A 162      79.451  54.180  47.943  1.00  0.52           O
ATOM   1079  CB  THR A 162      81.462  52.859  50.001  1.00  0.52           C
ATOM   1080  OG1 THR A 162      82.210  51.993  49.143  1.00  0.52           O
ATOM   1081  CG2 THR A 162      81.848  52.576  51.434  1.00  0.52           C
ATOM   1082  N   TYR A 163      79.362  51.940  47.564  1.00  0.52           N
ATOM   1083  CA  TYR A 163      78.966  51.916  46.149  1.00  0.52           C
ATOM   1084  C   TYR A 163      79.988  52.427  45.133  1.00  0.52           C
ATOM   1085  O   TYR A 163      80.774  53.334  45.395  1.00  0.52           O
ATOM   1086  CB  TYR A 163      77.639  52.645  45.891  1.00  0.52           C
ATOM   1087  CG  TYR A 163      76.455  52.157  46.697  1.00  0.52           C
ATOM   1088  CD1 TYR A 163      76.149  52.722  47.951  1.00  0.52           C
ATOM   1089  CD2 TYR A 163      75.590  51.176  46.179  1.00  0.52           C
ATOM   1090  CE1 TYR A 163      74.981  52.335  48.661  1.00  0.52           C
ATOM   1091  CE2 TYR A 163      74.412  50.797  46.879  1.00  0.52           C
ATOM   1092  CZ  TYR A 163      74.111  51.396  48.103  1.00  0.52           C
ATOM   1093  OH  TYR A 163      72.946  51.059  48.744  1.00  0.52           O
ATOM   1094  N   ARG A 164      79.892  51.881  43.925  1.00  0.65           N
ATOM   1095  CA  ARG A 164      80.699  52.299  42.768  1.00  0.65           C
ATOM   1096  C   ARG A 164      79.726  52.784  41.700  1.00  0.65           C
ATOM   1097  O   ARG A 164      78.778  52.064  41.378  1.00  0.65           O
ATOM   1098  CB  ARG A 164      81.564  51.142  42.245  1.00  0.65           C
ATOM   1099  CG  ARG A 164      81.091  49.757  42.690  1.00  0.65           C
ATOM   1100  CD  ARG A 164      81.927  48.637  42.123  1.00  0.65           C
ATOM   1101  NE  ARG A 164      81.515  47.352  42.700  1.00  0.65           N
ATOM   1102  CZ  ARG A 164      82.107  46.179  42.537  1.00  0.65           C
ATOM   1103  NH1 ARG A 164      81.631  45.150  43.174  1.00  0.65           N
ATOM   1104  NH2 ARG A 164      83.158  45.983  41.788  1.00  0.65           N
ATOM   1105  N   ARG A 165      79.890  54.005  41.206  1.00  0.73           N
ATOM   1106  CA  ARG A 165      78.893  54.665  40.342  1.00  0.73           C
ATOM   1107  C   ARG A 165      79.585  55.434  39.223  1.00  0.73           C
ATOM   1108  O   ARG A 165      80.690  55.927  39.434  1.00  0.73           O
ATOM   1109  CB  ARG A 165      78.066  55.636  41.201  1.00  0.73           C
ATOM   1110  CG  ARG A 165      77.176  54.935  42.235  1.00  0.73           C
ATOM   1111  CD  ARG A 165      76.524  55.875  43.237  1.00  0.73           C
ATOM   1112  NE  ARG A 165      75.578  55.099  44.052  1.00  0.73           N
ATOM   1113  CZ  ARG A 165      75.190  55.337  45.296  1.00  0.73           C
ATOM   1114  NH1 ARG A 165      75.658  56.289  46.054  1.00  0.73           N
ATOM   1115  NH2 ARG A 165      74.283  54.551  45.799  1.00  0.73           N
ATOM   1116  N   VAL A 166      78.978  55.532  38.047  1.00  0.85           N
ATOM   1117  CA  VAL A 166      79.602  56.230  36.911  1.00  0.85           C
ATOM   1118  C   VAL A 166      78.665  57.251  36.271  1.00  0.85           C
ATOM   1119  O   VAL A 166      77.554  56.926  35.855  1.00  0.85           O
ATOM   1120  CB  VAL A 166      80.079  55.231  35.814  1.00  0.85           C
ATOM   1121  CG1 VAL A 166      80.757  55.952  34.643  1.00  0.85           C
ATOM   1122  CG2 VAL A 166      81.074  54.216  36.393  1.00  0.85           C
ATOM   1123  N   ILE A 167      79.149  58.479  36.172  1.00  0.85           N
ATOM   1124  CA  ILE A 167      78.475  59.596  35.516  1.00  0.85           C
ATOM   1125  C   ILE A 167      78.870  59.570  34.036  1.00  0.85           C
ATOM   1126  O   ILE A 167      80.058  59.536  33.703  1.00  0.85           O
ATOM   1127  CB  ILE A 167      78.934  60.926  36.181  1.00  0.85           C
ATOM   1128  CG1 ILE A 167      78.348  61.056  37.604  1.00  0.85           C
ATOM   1129  CG2 ILE A 167      78.625  62.140  35.298  1.00  0.85           C
ATOM   1130  CD1 ILE A 167      76.921  61.629  37.705  1.00  0.85           C
ATOM   1131  N   VAL A 168      77.876  59.571  33.156  1.00  0.84           N
ATOM   1132  CA  VAL A 168      78.074  59.451  31.707  1.00  0.84           C
ATOM   1133  C   VAL A 168      77.526  60.698  31.006  1.00  0.84           C
ATOM   1134  O   VAL A 168      76.343  61.013  31.137  1.00  0.84           O
ATOM   1135  CB  VAL A 168      77.343  58.179  31.162  1.00  0.84           C
ATOM   1136  CG1 VAL A 168      77.648  57.948  29.677  1.00  0.84           C
ATOM   1137  CG2 VAL A 168      77.733  56.922  31.966  1.00  0.84           C
ATOM   1138  N   GLU A 169      78.360  61.421  30.273  1.00  0.75           N
ATOM   1139  CA  GLU A 169      77.935  62.638  29.567  1.00  0.75           C
ATOM   1140  C   GLU A 169      77.047  62.362  28.348  1.00  0.75           C
ATOM   1141  O   GLU A 169      77.039  61.263  27.803  1.00  0.75           O
ATOM   1142  CB  GLU A 169      79.175  63.392  29.070  1.00  0.75           C
ATOM   1143  CG  GLU A 169      79.993  64.048  30.153  1.00  0.75           C
ATOM   1144  CD  GLU A 169      79.249  65.167  30.833  1.00  0.75           C
ATOM   1145  OE1 GLU A 169      78.744  66.071  30.123  1.00  0.75           O
ATOM   1146  OE2 GLU A 169      79.182  65.164  32.077  1.00  0.75           O
ATOM   1147  N   LYS A 170      76.320  63.374  27.892  1.00  0.70           N
ATOM   1148  CA  LYS A 170      75.621  63.323  26.602  1.00  0.70           C
ATOM   1149  C   LYS A 170      76.695  63.426  25.497  1.00  0.70           C
ATOM   1150  O   LYS A 170      77.705  64.117  25.703  1.00  0.70           O
ATOM   1151  CB  LYS A 170      74.638  64.507  26.558  1.00  0.70           C
ATOM   1152  CG  LYS A 170      73.714  64.579  25.345  1.00  0.70           C
ATOM   1153  CD  LYS A 170      72.807  65.788  25.385  1.00  0.70           C
ATOM   1154  CE  LYS A 170      71.962  65.888  24.117  1.00  0.70           C
ATOM   1155  NZ  LYS A 170      71.187  67.170  24.100  1.00  0.70           N
ATOM   1156  N   PRO A 171      76.502  62.818  24.310  1.00  0.71           N
ATOM   1157  CA  PRO A 171      75.415  61.964  23.809  1.00  0.71           C
ATOM   1158  C   PRO A 171      75.439  60.549  24.357  1.00  0.71           C
ATOM   1159  O   PRO A 171      76.493  60.030  24.711  1.00  0.71           O
ATOM   1160  CB  PRO A 171      75.653  61.971  22.299  1.00  0.71           C
ATOM   1161  CG  PRO A 171      77.111  62.068  22.169  1.00  0.71           C
ATOM   1162  CD  PRO A 171      77.526  63.018  23.265  1.00  0.71           C
ATOM   1163  N   PHE A 172      74.277  59.915  24.383  1.00  0.73           N
ATOM   1164  CA  PHE A 172      74.170  58.508  24.753  1.00  0.73           C
ATOM   1165  C   PHE A 172      73.645  57.793  23.515  1.00  0.73           C
ATOM   1166  O   PHE A 172      72.449  57.555  23.360  1.00  0.73           O
ATOM   1167  CB  PHE A 172      73.275  58.303  25.975  1.00  0.73           C
ATOM   1168  CG  PHE A 172      73.446  56.950  26.605  1.00  0.73           C
ATOM   1169  CD1 PHE A 172      72.823  55.809  26.063  1.00  0.73           C
ATOM   1170  CD2 PHE A 172      74.285  56.804  27.720  1.00  0.73           C
ATOM   1171  CE1 PHE A 172      73.059  54.524  26.606  1.00  0.73           C
ATOM   1172  CE2 PHE A 172      74.523  55.532  28.281  1.00  0.73           C
ATOM   1173  CZ  PHE A 172      73.923  54.384  27.709  1.00  0.73           C
ATOM   1174  N   GLY A 173      74.562  57.525  22.601  1.00  0.79           N
ATOM   1175  CA  GLY A 173      74.207  57.056  21.276  1.00  0.79           C
ATOM   1176  C   GLY A 173      73.778  58.201  20.380  1.00  0.79           C
ATOM   1177  O   GLY A 173      73.597  59.346  20.804  1.00  0.79           O
ATOM   1178  N   HIS A 174      73.642  57.882  19.105  1.00  0.73           N
ATOM   1179  CA  HIS A 174      73.198  58.832  18.084  1.00  0.73           C
ATOM   1180  C   HIS A 174      72.002  58.249  17.342  1.00  0.73           C
ATOM   1181  O   HIS A 174      71.417  58.876  16.460  1.00  0.73           O
ATOM   1182  CB  HIS A 174      74.337  59.073  17.096  1.00  0.73           C
ATOM   1183  CG  HIS A 174      75.517  59.769  17.698  1.00  0.73           C
ATOM   1184  ND1 HIS A 174      75.740  61.120  17.604  1.00  0.73           N
ATOM   1185  CD2 HIS A 174      76.572  59.286  18.406  1.00  0.73           C
ATOM   1186  CE1 HIS A 174      76.863  61.403  18.265  1.00  0.73           C
ATOM   1187  NE2 HIS A 174      77.414  60.315  18.771  1.00  0.73           N
ATOM   1188  N   ASP A 175      71.694  57.008  17.676  1.00  0.75           N
ATOM   1189  CA  ASP A 175      70.701  56.190  17.002  1.00  0.75           C
ATOM   1190  C   ASP A 175      70.500  55.071  18.009  1.00  0.75           C
ATOM   1191  O   ASP A 175      71.292  54.958  18.955  1.00  0.75           O
ATOM   1192  CB  ASP A 175      71.228  55.636  15.673  1.00  0.75           C
ATOM   1193  CG  ASP A 175      72.515  54.864  15.821  1.00  0.75           C
ATOM   1194  OD1 ASP A 175      73.596  55.488  15.779  1.00  0.75           O
ATOM   1195  OD2 ASP A 175      72.487  53.630  15.971  1.00  0.75           O
ATOM   1196  N   LEU A 176      69.471  54.259  17.826  1.00  0.78           N
ATOM   1197  CA  LEU A 176      69.153  53.196  18.776  1.00  0.78           C
ATOM   1198  C   LEU A 176      70.265  52.158  18.900  1.00  0.78           C
ATOM   1199  O   LEU A 176      70.585  51.705  20.003  1.00  0.78           O
ATOM   1200  CB  LEU A 176      67.866  52.497  18.320  1.00  0.78           C
ATOM   1201  CG  LEU A 176      67.341  51.331  19.173  1.00  0.78           C
ATOM   1202  CD1 LEU A 176      66.874  51.763  20.552  1.00  0.78           C
ATOM   1203  CD2 LEU A 176      66.204  50.663  18.430  1.00  0.78           C
ATOM   1204  N   ASN A 177      70.854  51.767  17.780  1.00  0.78           N
ATOM   1205  CA  ASN A 177      71.842  50.690  17.785  1.00  0.78           C
ATOM   1206  C   ASN A 177      73.145  51.119  18.460  1.00  0.78           C
ATOM   1207  O   ASN A 177      73.748  50.342  19.194  1.00  0.78           O
ATOM   1208  CB  ASN A 177      72.131  50.215  16.357  1.00  0.78           C
ATOM   1209  CG  ASN A 177      70.918  49.624  15.676  1.00  0.78           C
ATOM   1210  OD1 ASN A 177      70.084  48.969  16.291  1.00  0.78           O
ATOM   1211  ND2 ASN A 177      70.796  49.863  14.402  1.00  0.78           N
ATOM   1212  N   SER A 178      73.584  52.354  18.259  1.00  0.78           N
ATOM   1213  CA  SER A 178      74.807  52.826  18.915  1.00  0.78           C
ATOM   1214  C   SER A 178      74.591  52.957  20.416  1.00  0.78           C
ATOM   1215  O   SER A 178      75.471  52.623  21.209  1.00  0.78           O
ATOM   1216  CB  SER A 178      75.289  54.157  18.334  1.00  0.78           C
ATOM   1217  OG  SER A 178      74.277  55.147  18.335  1.00  0.78           O
ATOM   1218  N   ALA A 179      73.396  53.367  20.818  1.00  0.81           N
ATOM   1219  CA  ALA A 179      73.062  53.419  22.236  1.00  0.81           C
ATOM   1220  C   ALA A 179      73.037  52.002  22.822  1.00  0.81           C
ATOM   1221  O   ALA A 179      73.381  51.792  23.987  1.00  0.81           O
ATOM   1222  CB  ALA A 179      71.713  54.111  22.419  1.00  0.81           C
ATOM   1223  N   ARG A 180      72.635  51.017  22.028  1.00  0.72           N
ATOM   1224  CA  ARG A 180      72.606  49.627  22.491  1.00  0.72           C
ATOM   1225  C   ARG A 180      74.013  49.120  22.719  1.00  0.72           C
ATOM   1226  O   ARG A 180      74.311  48.581  23.779  1.00  0.72           O
ATOM   1227  CB  ARG A 180      71.857  48.735  21.497  1.00  0.72           C
ATOM   1228  CG  ARG A 180      71.374  47.430  22.103  1.00  0.72           C
ATOM   1229  CD  ARG A 180      70.545  46.660  21.091  1.00  0.72           C
ATOM   1230  NE  ARG A 180      69.832  45.526  21.694  1.00  0.72           N
ATOM   1231  CZ  ARG A 180      69.044  44.669  21.059  1.00  0.72           C
ATOM   1232  NH1 ARG A 180      68.401  43.773  21.744  1.00  0.72           N
ATOM   1233  NH2 ARG A 180      68.848  44.679  19.767  1.00  0.72           N
ATOM   1234  N   GLU A 181      74.887  49.353  21.754  1.00  0.75           N
ATOM   1235  CA  GLU A 181      76.276  48.919  21.864  1.00  0.75           C
ATOM   1236  C   GLU A 181      76.986  49.589  23.028  1.00  0.75           C
ATOM   1237  O   GLU A 181      77.720  48.924  23.758  1.00  0.75           O
ATOM   1238  CB  GLU A 181      77.030  49.203  20.562  1.00  0.75           C
ATOM   1239  CG  GLU A 181      76.625  48.272  19.433  1.00  0.75           C
ATOM   1240  CD  GLU A 181      76.938  46.826  19.771  1.00  0.75           C
ATOM   1241  OE1 GLU A 181      78.136  46.475  19.863  1.00  0.75           O
ATOM   1242  OE2 GLU A 181      76.014  46.018  19.997  1.00  0.75           O
ATOM   1243  N   LEU A 182      76.729  50.871  23.245  1.00  0.79           N
ATOM   1244  CA  LEU A 182      77.285  51.572  24.399  1.00  0.79           C
ATOM   1245  C   LEU A 182      76.799  50.945  25.696  1.00  0.79           C
ATOM   1246  O   LEU A 182      77.586  50.681  26.601  1.00  0.79           O
ATOM   1247  CB  LEU A 182      76.864  53.047  24.367  1.00  0.79           C
ATOM   1248  CG  LEU A 182      77.156  53.921  25.600  1.00  0.79           C
ATOM   1249  CD1 LEU A 182      78.617  53.946  26.017  1.00  0.79           C
ATOM   1250  CD2 LEU A 182      76.687  55.339  25.317  1.00  0.79           C
ATOM   1251  N   ASN A 183      75.503  50.705  25.812  1.00  0.78           N
ATOM   1252  CA  ASN A 183      74.967  50.261  27.092  1.00  0.78           C
ATOM   1253  C   ASN A 183      75.396  48.839  27.443  1.00  0.78           C
ATOM   1254  O   ASN A 183      75.587  48.523  28.610  1.00  0.78           O
ATOM   1255  CB  ASN A 183      73.448  50.400  27.108  1.00  0.78           C
ATOM   1256  CG  ASN A 183      72.907  50.541  28.501  1.00  0.78           C
ATOM   1257  OD1 ASN A 183      73.355  51.384  29.270  1.00  0.78           O
ATOM   1258  ND2 ASN A 183      71.925  49.766  28.834  1.00  0.78           N
ATOM   1259  N   ILE A 184      75.641  48.015  26.432  1.00  0.77           N
ATOM   1260  CA  ILE A 184      76.209  46.678  26.639  1.00  0.77           C
ATOM   1261  C   ILE A 184      77.597  46.811  27.266  1.00  0.77           C
ATOM   1262  O   ILE A 184      77.932  46.087  28.207  1.00  0.77           O
ATOM   1263  CB  ILE A 184      76.287  45.890  25.289  1.00  0.77           C
ATOM   1264  CG1 ILE A 184      74.865  45.514  24.829  1.00  0.77           C
ATOM   1265  CG2 ILE A 184      77.152  44.609  25.405  1.00  0.77           C
ATOM   1266  CD1 ILE A 184      74.728  45.110  23.357  1.00  0.77           C
ATOM   1267  N   ARG A 185      78.404  47.752  26.792  1.00  0.71           N
ATOM   1268  CA  ARG A 185      79.749  47.930  27.349  1.00  0.71           C
ATOM   1269  C   ARG A 185      79.677  48.433  28.780  1.00  0.71           C
ATOM   1270  O   ARG A 185      80.391  47.958  29.648  1.00  0.71           O
ATOM   1271  CB  ARG A 185      80.579  48.888  26.490  1.00  0.71           C
ATOM   1272  CG  ARG A 185      80.809  48.358  25.084  1.00  0.71           C
ATOM   1273  CD  ARG A 185      81.588  49.314  24.210  1.00  0.71           C
ATOM   1274  NE  ARG A 185      81.717  48.753  22.856  1.00  0.71           N
ATOM   1275  CZ  ARG A 185      82.612  49.093  21.939  1.00  0.71           C
ATOM   1276  NH1 ARG A 185      82.637  48.437  20.818  1.00  0.71           N
ATOM   1277  NH2 ARG A 185      83.479  50.057  22.093  1.00  0.71           N
ATOM   1278  N   LEU A 186      78.754  49.340  29.060  1.00  0.80           N
ATOM   1279  CA  LEU A 186      78.599  49.832  30.428  1.00  0.80           C
ATOM   1280  C   LEU A 186      78.207  48.704  31.383  1.00  0.80           C
ATOM   1281  O   LEU A 186      78.721  48.599  32.495  1.00  0.80           O
ATOM   1282  CB  LEU A 186      77.559  50.953  30.490  1.00  0.80           C
ATOM   1283  CG  LEU A 186      77.842  52.232  29.686  1.00  0.80           C
ATOM   1284  CD1 LEU A 186      76.661  53.163  29.806  1.00  0.80           C
ATOM   1285  CD2 LEU A 186      79.095  52.980  30.113  1.00  0.80           C
ATOM   1286  N   LEU A 187      77.340  47.812  30.928  1.00  0.75           N
ATOM   1287  CA  LEU A 187      76.899  46.675  31.737  1.00  0.75           C
ATOM   1288  C   LEU A 187      77.969  45.608  31.984  1.00  0.75           C
ATOM   1289  O   LEU A 187      77.764  44.721  32.822  1.00  0.75           O
ATOM   1290  CB  LEU A 187      75.670  46.035  31.085  1.00  0.75           C
ATOM   1291  CG  LEU A 187      74.339  46.791  31.222  1.00  0.75           C
ATOM   1292  CD1 LEU A 187      73.308  46.157  30.295  1.00  0.75           C
ATOM   1293  CD2 LEU A 187      73.827  46.776  32.669  1.00  0.75           C
ATOM   1294  N   ARG A 188      79.133  45.709  31.348  1.00  0.64           N
ATOM   1295  CA  ARG A 188      80.258  44.823  31.678  1.00  0.64           C
ATOM   1296  C   ARG A 188      80.659  45.013  33.135  1.00  0.64           C
ATOM   1297  O   ARG A 188      81.038  44.046  33.801  1.00  0.64           O
ATOM   1298  CB  ARG A 188      81.469  45.081  30.760  1.00  0.64           C
ATOM   1299  CG  ARG A 188      82.693  44.208  31.078  1.00  0.64           C
ATOM   1300  CD  ARG A 188      83.820  44.319  30.065  1.00  0.64           C
ATOM   1301  NE  ARG A 188      83.481  43.626  28.817  1.00  0.64           N
ATOM   1302  CZ  ARG A 188      84.218  43.575  27.717  1.00  0.64           C
ATOM   1303  NH1 ARG A 188      83.772  42.920  26.688  1.00  0.64           N
ATOM   1304  NH2 ARG A 188      85.403  44.108  27.590  1.00  0.64           N
ATOM   1305  N   THR A 189      80.577  46.238  33.639  1.00  0.73           N
ATOM   1306  CA  THR A 189      81.032  46.533  35.003  1.00  0.73           C
ATOM   1307  C   THR A 189      80.024  47.258  35.892  1.00  0.73           C
ATOM   1308  O   THR A 189      80.301  47.495  37.075  1.00  0.73           O
ATOM   1309  CB  THR A 189      82.323  47.372  34.947  1.00  0.73           C
ATOM   1310  OG1 THR A 189      82.046  48.626  34.334  1.00  0.73           O
ATOM   1311  CG2 THR A 189      83.382  46.711  34.090  1.00  0.73           C
ATOM   1312  N   LEU A 190      78.857  47.604  35.364  1.00  0.73           N
ATOM   1313  CA  LEU A 190      77.841  48.352  36.111  1.00  0.73           C
ATOM   1314  C   LEU A 190      76.495  47.651  36.129  1.00  0.73           C
ATOM   1315  O   LEU A 190      76.193  46.827  35.267  1.00  0.73           O
ATOM   1316  CB  LEU A 190      77.653  49.739  35.477  1.00  0.73           C
ATOM   1317  CG  LEU A 190      78.893  50.643  35.454  1.00  0.73           C
ATOM   1318  CD1 LEU A 190      78.694  51.856  34.565  1.00  0.73           C
ATOM   1319  CD2 LEU A 190      79.239  51.106  36.859  1.00  0.73           C
ATOM   1320  N   ARG A 191      75.670  48.035  37.093  1.00  0.65           N
ATOM   1321  CA  ARG A 191      74.250  47.685  37.109  1.00  0.65           C
ATOM   1322  C   ARG A 191      73.555  48.961  36.675  1.00  0.65           C
ATOM   1323  O   ARG A 191      74.113  50.036  36.869  1.00  0.65           O
ATOM   1324  CB  ARG A 191      73.789  47.275  38.509  1.00  0.65           C
ATOM   1325  CG  ARG A 191      74.431  46.002  39.031  1.00  0.65           C
ATOM   1326  CD  ARG A 191      73.829  45.633  40.374  1.00  0.65           C
ATOM   1327  NE  ARG A 191      74.494  44.465  40.962  1.00  0.65           N
ATOM   1328  CZ  ARG A 191      74.239  43.921  42.143  1.00  0.65           C
ATOM   1329  NH1 ARG A 191      75.000  42.941  42.526  1.00  0.65           N
ATOM   1330  NH2 ARG A 191      73.270  44.304  42.932  1.00  0.65           N
ATOM   1331  N   GLU A 192      72.368  48.877  36.098  1.00  0.69           N
ATOM   1332  CA  GLU A 192      71.717  50.058  35.524  1.00  0.69           C
ATOM   1333  C   GLU A 192      71.459  51.184  36.525  1.00  0.69           C
ATOM   1334  O   GLU A 192      71.641  52.356  36.201  1.00  0.69           O
ATOM   1335  CB  GLU A 192      70.446  49.656  34.759  1.00  0.69           C
ATOM   1336  CG  GLU A 192      69.283  49.074  35.565  1.00  0.69           C
ATOM   1337  CD  GLU A 192      68.305  50.092  36.149  1.00  0.69           C
ATOM   1338  OE1 GLU A 192      68.377  51.310  35.888  1.00  0.69           O
ATOM   1339  OE2 GLU A 192      67.396  49.636  36.876  1.00  0.69           O
ATOM   1340  N   ARG A 193      71.165  50.848  37.776  1.00  0.64           N
ATOM   1341  CA  ARG A 193      70.952  51.860  38.824  1.00  0.64           C
ATOM   1342  C   ARG A 193      72.215  52.640  39.181  1.00  0.64           C
ATOM   1343  O   ARG A 193      72.150  53.630  39.910  1.00  0.64           O
ATOM   1344  CB  ARG A 193      70.398  51.178  40.080  1.00  0.64           C
ATOM   1345  CG  ARG A 193      68.987  50.635  39.885  1.00  0.64           C
ATOM   1346  CD  ARG A 193      68.578  49.637  40.949  1.00  0.64           C
ATOM   1347  NE  ARG A 193      68.345  50.242  42.265  1.00  0.64           N
ATOM   1348  CZ  ARG A 193      68.042  49.596  43.380  1.00  0.64           C
ATOM   1349  NH1 ARG A 193      67.868  50.297  44.461  1.00  0.64           N
ATOM   1350  NH2 ARG A 193      67.931  48.294  43.459  1.00  0.64           N
ATOM   1351  N   GLN A 194      73.356  52.193  38.674  1.00  0.71           N
ATOM   1352  CA  GLN A 194      74.657  52.791  38.962  1.00  0.71           C
ATOM   1353  C   GLN A 194      75.228  53.539  37.761  1.00  0.71           C
ATOM   1354  O   GLN A 194      76.329  54.098  37.824  1.00  0.71           O
ATOM   1355  CB  GLN A 194      75.620  51.686  39.385  1.00  0.71           C
ATOM   1356  CG  GLN A 194      75.051  50.854  40.516  1.00  0.71           C
ATOM   1357  CD  GLN A 194      76.048  49.890  41.066  1.00  0.71           C
ATOM   1358  OE1 GLN A 194      76.529  48.993  40.377  1.00  0.71           O
ATOM   1359  NE2 GLN A 194      76.385  50.066  42.305  1.00  0.71           N
ATOM   1360  N   ILE A 195      74.472  53.548  36.671  1.00  0.80           N
ATOM   1361  CA  ILE A 195      74.835  54.302  35.474  1.00  0.80           C
ATOM   1362  C   ILE A 195      74.065  55.605  35.643  1.00  0.80           C
ATOM   1363  O   ILE A 195      72.853  55.568  35.819  1.00  0.80           O
ATOM   1364  CB  ILE A 195      74.379  53.607  34.149  1.00  0.80           C
ATOM   1365  CG1 ILE A 195      74.984  52.194  34.028  1.00  0.80           C
ATOM   1366  CG2 ILE A 195      74.795  54.469  32.933  1.00  0.80           C
ATOM   1367  CD1 ILE A 195      74.445  51.311  32.890  1.00  0.80           C
ATOM   1368  N   TYR A 196      74.742  56.740  35.610  1.00  0.83           N
ATOM   1369  CA  TYR A 196      74.110  58.046  35.791  1.00  0.83           C
ATOM   1370  C   TYR A 196      74.294  58.897  34.536  1.00  0.83           C
ATOM   1371  O   TYR A 196      75.278  59.614  34.367  1.00  0.83           O
ATOM   1372  CB  TYR A 196      74.690  58.713  37.037  1.00  0.83           C
ATOM   1373  CG  TYR A 196      74.216  58.066  38.320  1.00  0.83           C
ATOM   1374  CD1 TYR A 196      74.879  56.953  38.873  1.00  0.83           C
ATOM   1375  CD2 TYR A 196      73.082  58.564  38.987  1.00  0.83           C
ATOM   1376  CE1 TYR A 196      74.400  56.346  40.066  1.00  0.83           C
ATOM   1377  CE2 TYR A 196      72.613  57.975  40.184  1.00  0.83           C
ATOM   1378  CZ  TYR A 196      73.278  56.869  40.710  1.00  0.83           C
ATOM   1379  OH  TYR A 196      72.810  56.292  41.857  1.00  0.83           O
ATOM   1380  N   ARG A 197      73.358  58.754  33.610  1.00  0.77           N
ATOM   1381  CA  ARG A 197      73.414  59.420  32.305  1.00  0.77           C
ATOM   1382  C   ARG A 197      72.964  60.864  32.479  1.00  0.77           C
ATOM   1383  O   ARG A 197      71.850  61.095  32.929  1.00  0.77           O
ATOM   1384  CB  ARG A 197      72.473  58.706  31.326  1.00  0.77           C
ATOM   1385  CG  ARG A 197      72.779  57.227  31.140  1.00  0.77           C
ATOM   1386  CD  ARG A 197      71.727  56.529  30.289  1.00  0.77           C
ATOM   1387  NE  ARG A 197      71.932  55.071  30.299  1.00  0.77           N
ATOM   1388  CZ  ARG A 197      71.487  54.222  31.219  1.00  0.77           C
ATOM   1389  NH1 ARG A 197      70.762  54.582  32.242  1.00  0.77           N
ATOM   1390  NH2 ARG A 197      71.787  52.959  31.129  1.00  0.77           N
ATOM   1391  N   ILE A 198      73.808  61.830  32.167  1.00  0.78           N
ATOM   1392  CA  ILE A 198      73.467  63.239  32.363  1.00  0.78           C
ATOM   1393  C   ILE A 198      72.465  63.739  31.322  1.00  0.78           C
ATOM   1394  O   ILE A 198      72.728  63.746  30.115  1.00  0.78           O
ATOM   1395  CB  ILE A 198      74.745  64.139  32.307  1.00  0.78           C
ATOM   1396  CG1 ILE A 198      75.756  63.749  33.405  1.00  0.78           C
ATOM   1397  CG2 ILE A 198      74.397  65.640  32.427  1.00  0.78           C
ATOM   1398  CD1 ILE A 198      75.321  64.012  34.869  1.00  0.78           C
ATOM   1399  N   ASP A 199      71.345  64.240  31.817  1.00  0.76           N
ATOM   1400  CA  ASP A 199      70.465  65.156  31.093  1.00  0.76           C
ATOM   1401  C   ASP A 199      70.540  66.425  31.945  1.00  0.76           C
ATOM   1402  O   ASP A 199      70.158  66.405  33.120  1.00  0.76           O
ATOM   1403  CB  ASP A 199      69.039  64.598  31.009  1.00  0.76           C
ATOM   1404  CG  ASP A 199      68.072  65.542  30.309  1.00  0.76           C
ATOM   1405  OD1 ASP A 199      68.048  66.744  30.646  1.00  0.76           O
ATOM   1406  OD2 ASP A 199      67.316  65.105  29.422  1.00  0.76           O
ATOM   1407  N   HIS A 200      71.084  67.506  31.395  1.00  0.71           N
ATOM   1408  CA  HIS A 200      71.299  68.730  32.174  1.00  0.71           C
ATOM   1409  C   HIS A 200      69.987  69.312  32.690  1.00  0.71           C
ATOM   1410  O   HIS A 200      69.896  69.825  33.804  1.00  0.71           O
ATOM   1411  CB  HIS A 200      71.946  69.823  31.314  1.00  0.71           C
ATOM   1412  CG  HIS A 200      73.222  69.412  30.648  1.00  0.71           C
ATOM   1413  ND1 HIS A 200      73.512  69.678  29.333  1.00  0.71           N
ATOM   1414  CD2 HIS A 200      74.315  68.762  31.123  1.00  0.71           C
ATOM   1415  CE1 HIS A 200      74.693  69.143  29.044  1.00  0.71           C
ATOM   1416  NE2 HIS A 200      75.234  68.584  30.109  1.00  0.71           N
ATOM   1417  N   TYR A 201      68.963  69.243  31.855  1.00  0.72           N
ATOM   1418  CA  TYR A 201      67.693  69.889  32.147  1.00  0.72           C
ATOM   1419  C   TYR A 201      66.912  69.136  33.208  1.00  0.72           C
ATOM   1420  O   TYR A 201      66.212  69.757  33.996  1.00  0.72           O
ATOM   1421  CB  TYR A 201      66.855  70.027  30.881  1.00  0.72           C
ATOM   1422  CG  TYR A 201      67.299  71.173  30.005  1.00  0.72           C
ATOM   1423  CD1 TYR A 201      68.424  71.063  29.160  1.00  0.72           C
ATOM   1424  CD2 TYR A 201      66.580  72.385  30.013  1.00  0.72           C
ATOM   1425  CE1 TYR A 201      68.839  72.156  28.358  1.00  0.72           C
ATOM   1426  CE2 TYR A 201      66.985  73.472  29.202  1.00  0.72           C
ATOM   1427  CZ  TYR A 201      68.117  73.349  28.393  1.00  0.72           C
ATOM   1428  OH  TYR A 201      68.513  74.418  27.635  1.00  0.72           O
ATOM   1429  N   LEU A 202      67.075  67.824  33.312  1.00  0.75           N
ATOM   1430  CA  LEU A 202      66.425  67.087  34.402  1.00  0.75           C
ATOM   1431  C   LEU A 202      66.956  67.505  35.771  1.00  0.75           C
ATOM   1432  O   LEU A 202      66.251  67.397  36.774  1.00  0.75           O
ATOM   1433  CB  LEU A 202      66.581  65.572  34.251  1.00  0.75           C
ATOM   1434  CG  LEU A 202      65.810  64.834  33.145  1.00  0.75           C
ATOM   1435  CD1 LEU A 202      66.098  63.339  33.284  1.00  0.75           C
ATOM   1436  CD2 LEU A 202      64.298  65.072  33.192  1.00  0.75           C
ATOM   1437  N   GLY A 203      68.164  68.051  35.803  1.00  0.76           N
ATOM   1438  CA  GLY A 203      68.721  68.573  37.039  1.00  0.76           C
ATOM   1439  C   GLY A 203      68.193  69.939  37.442  1.00  0.76           C
ATOM   1440  O   GLY A 203      68.503  70.401  38.539  1.00  0.76           O
ATOM   1441  N   LYS A 204      67.415  70.613  36.602  1.00  0.68           N
ATOM   1442  CA  LYS A 204      66.917  71.957  36.927  1.00  0.68           C
ATOM   1443  C   LYS A 204      65.786  71.930  37.941  1.00  0.68           C
ATOM   1444  O   LYS A 204      64.912  71.069  37.913  1.00  0.68           O
ATOM   1445  CB  LYS A 204      66.417  72.684  35.677  1.00  0.68           C
ATOM   1446  CG  LYS A 204      67.513  73.003  34.675  1.00  0.68           C
ATOM   1447  CD  LYS A 204      66.985  73.886  33.553  1.00  0.68           C
ATOM   1448  CE  LYS A 204      68.112  74.304  32.617  1.00  0.68           C
ATOM   1449  NZ  LYS A 204      67.683  75.415  31.700  1.00  0.68           N
ATOM   1450  N   GLU A 205      65.773  72.924  38.811  1.00  0.55           N
ATOM   1451  CA  GLU A 205      64.767  73.046  39.868  1.00  0.55           C
ATOM   1452  C   GLU A 205      63.320  73.112  39.372  1.00  0.55           C
ATOM   1453  O   GLU A 205      62.447  72.496  39.973  1.00  0.55           O
ATOM   1454  CB  GLU A 205      65.080  74.265  40.755  1.00  0.55           C
ATOM   1455  CG  GLU A 205      64.948  75.654  40.097  1.00  0.55           C
ATOM   1456  CD  GLU A 205      65.858  75.816  38.885  1.00  0.55           C
ATOM   1457  OE1 GLU A 205      67.094  75.738  39.059  1.00  0.55           O
ATOM   1458  OE2 GLU A 205      65.371  75.844  37.731  1.00  0.55           O
ATOM   1459  N   THR A 206      63.042  73.804  38.276  1.00  0.62           N
ATOM   1460  CA  THR A 206      61.668  73.888  37.782  1.00  0.62           C
ATOM   1461  C   THR A 206      61.191  72.571  37.188  1.00  0.62           C
ATOM   1462  O   THR A 206      60.024  72.201  37.276  1.00  0.62           O
ATOM   1463  CB  THR A 206      61.547  74.979  36.716  1.00  0.62           C
ATOM   1464  OG1 THR A 206      62.205  76.149  37.199  1.00  0.62           O
ATOM   1465  CG2 THR A 206      60.100  75.323  36.440  1.00  0.62           C
ATOM   1466  N   VAL A 207      62.121  71.832  36.608  1.00  0.66           N
ATOM   1467  CA  VAL A 207      61.800  70.538  36.018  1.00  0.66           C
ATOM   1468  C   VAL A 207      61.487  69.569  37.152  1.00  0.66           C
ATOM   1469  O   VAL A 207      60.501  68.843  37.101  1.00  0.66           O
ATOM   1470  CB  VAL A 207      62.966  70.061  35.122  1.00  0.66           C
ATOM   1471  CG1 VAL A 207      62.737  68.654  34.611  1.00  0.66           C
ATOM   1472  CG2 VAL A 207      63.131  71.035  33.944  1.00  0.66           C
ATOM   1473  N   GLN A 208      62.254  69.628  38.231  1.00  0.62           N
ATOM   1474  CA  GLN A 208      61.947  68.832  39.422  1.00  0.62           C
ATOM   1475  C   GLN A 208      60.566  69.196  39.960  1.00  0.62           C
ATOM   1476  O   GLN A 208      59.789  68.340  40.393  1.00  0.62           O
ATOM   1477  CB  GLN A 208      62.969  69.122  40.521  1.00  0.62           C
ATOM   1478  CG  GLN A 208      64.376  68.667  40.226  1.00  0.62           C
ATOM   1479  CD  GLN A 208      65.368  69.285  41.175  1.00  0.62           C
ATOM   1480  OE1 GLN A 208      65.161  69.328  42.376  1.00  0.62           O
ATOM   1481  NE2 GLN A 208      66.432  69.809  40.649  1.00  0.62           N
ATOM   1482  N   ASN A 209      60.252  70.483  39.918  1.00  0.65           N
ATOM   1483  CA  ASN A 209      58.992  70.987  40.448  1.00  0.65           C
ATOM   1484  C   ASN A 209      57.741  70.425  39.774  1.00  0.65           C
ATOM   1485  O   ASN A 209      56.689  70.464  40.378  1.00  0.65           O
ATOM   1486  CB  ASN A 209      58.958  72.519  40.380  1.00  0.65           C
ATOM   1487  CG  ASN A 209      58.463  73.143  41.656  1.00  0.65           C
ATOM   1488  OD1 ASN A 209      57.610  72.607  42.340  1.00  0.65           O
ATOM   1489  ND2 ASN A 209      59.049  74.245  42.030  1.00  0.65           N
ATOM   1490  N   ILE A 210      57.826  69.843  38.583  1.00  0.73           N
ATOM   1491  CA  ILE A 210      56.643  69.272  37.915  1.00  0.73           C
ATOM   1492  C   ILE A 210      55.950  68.247  38.814  1.00  0.73           C
ATOM   1493  O   ILE A 210      54.722  68.233  38.947  1.00  0.73           O
ATOM   1494  CB  ILE A 210      57.035  68.571  36.575  1.00  0.73           C
ATOM   1495  CG1 ILE A 210      57.604  69.606  35.588  1.00  0.73           C
ATOM   1496  CG2 ILE A 210      55.828  67.816  35.940  1.00  0.73           C
ATOM   1497  CD1 ILE A 210      58.366  69.001  34.420  1.00  0.73           C
ATOM   1498  N   MET A 211      56.735  67.407  39.471  1.00  0.70           N
ATOM   1499  CA  MET A 211      56.162  66.360  40.310  1.00  0.70           C
ATOM   1500  C   MET A 211      55.500  66.965  41.541  1.00  0.70           C
ATOM   1501  O   MET A 211      54.427  66.535  41.954  1.00  0.70           O
ATOM   1502  CB  MET A 211      57.251  65.374  40.723  1.00  0.70           C
ATOM   1503  CG  MET A 211      57.821  64.596  39.542  1.00  0.70           C
ATOM   1504  SD  MET A 211      59.235  63.571  39.992  1.00  0.70           S
ATOM   1505  CE  MET A 211      58.501  62.321  41.022  1.00  0.70           C
ATOM   1506  N   ALA A 212      56.101  68.000  42.107  1.00  0.71           N
ATOM   1507  CA  ALA A 212      55.511  68.652  43.266  1.00  0.71           C
ATOM   1508  C   ALA A 212      54.231  69.388  42.864  1.00  0.71           C
ATOM   1509  O   ALA A 212      53.208  69.256  43.524  1.00  0.71           O
ATOM   1510  CB  ALA A 212      56.519  69.603  43.889  1.00  0.71           C
ATOM   1511  N   LEU A 213      54.271  70.120  41.761  1.00  0.67           N
ATOM   1512  CA  LEU A 213      53.126  70.898  41.289  1.00  0.67           C
ATOM   1513  C   LEU A 213      51.927  70.024  40.957  1.00  0.67           C
ATOM   1514  O   LEU A 213      50.786  70.444  41.120  1.00  0.67           O
ATOM   1515  CB  LEU A 213      53.523  71.706  40.049  1.00  0.67           C
ATOM   1516  CG  LEU A 213      54.509  72.861  40.283  1.00  0.67           C
ATOM   1517  CD1 LEU A 213      55.049  73.393  38.962  1.00  0.67           C
ATOM   1518  CD2 LEU A 213      53.860  73.984  41.055  1.00  0.67           C
ATOM   1519  N   ARG A 214      52.167  68.790  40.544  1.00  0.67           N
ATOM   1520  CA  ARG A 214      51.081  67.819  40.439  1.00  0.67           C
ATOM   1521  C   ARG A 214      50.657  67.277  41.799  1.00  0.67           C
ATOM   1522  O   ARG A 214      49.514  67.429  42.211  1.00  0.67           O
ATOM   1523  CB  ARG A 214      51.531  66.669  39.544  1.00  0.67           C
ATOM   1524  CG  ARG A 214      50.488  65.589  39.343  1.00  0.67           C
ATOM   1525  CD  ARG A 214      51.056  64.620  38.356  1.00  0.67           C
ATOM   1526  NE  ARG A 214      50.176  63.481  38.086  1.00  0.67           N
ATOM   1527  CZ  ARG A 214      50.416  62.529  37.201  1.00  0.67           C
ATOM   1528  NH1 ARG A 214      51.428  62.564  36.376  1.00  0.67           N
ATOM   1529  NH2 ARG A 214      49.615  61.507  37.140  1.00  0.67           N
ATOM   1530  N   PHE A 215      51.555  66.575  42.471  1.00  0.63           N
ATOM   1531  CA  PHE A 215      51.156  65.686  43.560  1.00  0.63           C
ATOM   1532  C   PHE A 215      50.977  66.381  44.911  1.00  0.63           C
ATOM   1533  O   PHE A 215      50.384  65.810  45.815  1.00  0.63           O
ATOM   1534  CB  PHE A 215      52.161  64.534  43.673  1.00  0.63           C
ATOM   1535  CG  PHE A 215      52.198  63.622  42.460  1.00  0.63           C
ATOM   1536  CD1 PHE A 215      51.101  62.796  42.169  1.00  0.63           C
ATOM   1537  CD2 PHE A 215      53.332  63.551  41.623  1.00  0.63           C
ATOM   1538  CE1 PHE A 215      51.126  61.904  41.068  1.00  0.63           C
ATOM   1539  CE2 PHE A 215      53.384  62.649  40.530  1.00  0.63           C
ATOM   1540  CZ  PHE A 215      52.280  61.818  40.255  1.00  0.63           C
ATOM   1541  N   SER A 216      51.428  67.620  45.066  1.00  0.71           N
ATOM   1542  CA  SER A 216      51.179  68.366  46.310  1.00  0.71           C
ATOM   1543  C   SER A 216      49.907  69.193  46.194  1.00  0.71           C
ATOM   1544  O   SER A 216      49.550  69.965  47.087  1.00  0.71           O
ATOM   1545  CB  SER A 216      52.334  69.296  46.674  1.00  0.71           C
ATOM   1546  OG  SER A 216      52.438  70.389  45.785  1.00  0.71           O
ATOM   1547  N   ASN A 217      49.224  69.046  45.070  1.00  0.65           N
ATOM   1548  CA  ASN A 217      48.022  69.813  44.794  1.00  0.65           C
ATOM   1549  C   ASN A 217      46.881  68.876  44.451  1.00  0.65           C
ATOM   1550  O   ASN A 217      46.703  68.473  43.308  1.00  0.65           O
ATOM   1551  CB  ASN A 217      48.299  70.826  43.685  1.00  0.65           C
ATOM   1552  CG  ASN A 217      49.248  71.904  44.138  1.00  0.65           C
ATOM   1553  OD1 ASN A 217      49.019  72.547  45.150  1.00  0.65           O
ATOM   1554  ND2 ASN A 217      50.327  72.083  43.438  1.00  0.65           N
ATOM   1555  N   GLY A 218      46.052  68.594  45.444  1.00  0.69           N
ATOM   1556  CA  GLY A 218      44.866  67.775  45.247  1.00  0.69           C
ATOM   1557  C   GLY A 218      43.771  68.467  44.453  1.00  0.69           C
ATOM   1558  O   GLY A 218      42.677  67.936  44.300  1.00  0.69           O
ATOM   1559  N   PHE A 219      44.045  69.662  43.947  1.00  0.63           N
ATOM   1560  CA  PHE A 219      43.167  70.328  42.987  1.00  0.63           C
ATOM   1561  C   PHE A 219      43.709  70.181  41.560  1.00  0.63           C
ATOM   1562  O   PHE A 219      43.065  70.591  40.607  1.00  0.63           O
ATOM   1563  CB  PHE A 219      42.921  71.790  43.376  1.00  0.63           C
ATOM   1564  CG  PHE A 219      44.139  72.666  43.289  1.00  0.63           C
ATOM   1565  CD1 PHE A 219      44.466  73.293  42.074  1.00  0.63           C
ATOM   1566  CD2 PHE A 219      44.941  72.907  44.420  1.00  0.63           C
ATOM   1567  CE1 PHE A 219      45.581  74.146  41.982  1.00  0.63           C
ATOM   1568  CE2 PHE A 219      46.075  73.755  44.335  1.00  0.63           C
ATOM   1569  CZ  PHE A 219      46.395  74.370  43.107  1.00  0.63           C
ATOM   1570  N   PHE A 220      44.866  69.544  41.412  1.00  0.69           N
ATOM   1571  CA  PHE A 220      45.398  69.161  40.101  1.00  0.69           C
ATOM   1572  C   PHE A 220      45.505  67.641  39.953  1.00  0.69           C
ATOM   1573  O   PHE A 220      45.121  67.093  38.925  1.00  0.69           O
ATOM   1574  CB  PHE A 220      46.800  69.740  39.864  1.00  0.69           C
ATOM   1575  CG  PHE A 220      46.840  71.229  39.599  1.00  0.69           C
ATOM   1576  CD1 PHE A 220      45.942  71.843  38.702  1.00  0.69           C
ATOM   1577  CD2 PHE A 220      47.858  72.009  40.177  1.00  0.69           C
ATOM   1578  CE1 PHE A 220      46.086  73.211  38.349  1.00  0.69           C
ATOM   1579  CE2 PHE A 220      48.016  73.375  39.836  1.00  0.69           C
ATOM   1580  CZ  PHE A 220      47.141  73.971  38.901  1.00  0.69           C
ATOM   1581  N   GLU A 221      45.997  66.941  40.966  1.00  0.71           N
ATOM   1582  CA  GLU A 221      46.206  65.489  40.880  1.00  0.71           C
ATOM   1583  C   GLU A 221      44.996  64.632  40.441  1.00  0.71           C
ATOM   1584  O   GLU A 221      45.149  63.787  39.538  1.00  0.71           O
ATOM   1585  CB  GLU A 221      46.743  64.962  42.220  1.00  0.71           C
ATOM   1586  CG  GLU A 221      47.267  63.536  42.150  1.00  0.71           C
ATOM   1587  CD  GLU A 221      47.311  62.843  43.497  1.00  0.71           C
ATOM   1588  OE1 GLU A 221      48.284  63.001  44.263  1.00  0.71           O
ATOM   1589  OE2 GLU A 221      46.365  62.076  43.782  1.00  0.71           O
ATOM   1590  N   PRO A 222      43.783  64.832  41.009  1.00  0.70           N
ATOM   1591  CA  PRO A 222      42.711  63.940  40.542  1.00  0.70           C
ATOM   1592  C   PRO A 222      42.136  64.301  39.175  1.00  0.70           C
ATOM   1593  O   PRO A 222      41.249  63.614  38.665  1.00  0.70           O
ATOM   1594  CB  PRO A 222      41.646  64.109  41.627  1.00  0.70           C
ATOM   1595  CG  PRO A 222      41.775  65.513  42.022  1.00  0.70           C
ATOM   1596  CD  PRO A 222      43.264  65.736  42.057  1.00  0.70           C
ATOM   1597  N   LEU A 223      42.626  65.382  38.584  1.00  0.67           N
ATOM   1598  CA  LEU A 223      42.167  65.848  37.281  1.00  0.67           C
ATOM   1599  C   LEU A 223      43.222  65.558  36.227  1.00  0.67           C
ATOM   1600  O   LEU A 223      43.051  65.879  35.056  1.00  0.67           O
ATOM   1601  CB  LEU A 223      41.960  67.360  37.334  1.00  0.67           C
ATOM   1602  CG  LEU A 223      41.015  67.934  38.395  1.00  0.67           C
ATOM   1603  CD1 LEU A 223      41.088  69.428  38.261  1.00  0.67           C
ATOM   1604  CD2 LEU A 223      39.564  67.483  38.266  1.00  0.67           C
ATOM   1605  N   TRP A 224      44.342  64.994  36.657  1.00  0.68           N
ATOM   1606  CA  TRP A 224      45.510  64.810  35.799  1.00  0.68           C
ATOM   1607  C   TRP A 224      45.392  63.593  34.873  1.00  0.68           C
ATOM   1608  O   TRP A 224      46.193  62.658  34.917  1.00  0.68           O
ATOM   1609  CB  TRP A 224      46.762  64.740  36.671  1.00  0.68           C
ATOM   1610  CG  TRP A 224      48.009  65.202  35.982  1.00  0.68           C
ATOM   1611  CD1 TRP A 224      48.782  64.499  35.115  1.00  0.68           C
ATOM   1612  CD2 TRP A 224      48.692  66.454  36.173  1.00  0.68           C
ATOM   1613  NE1 TRP A 224      49.916  65.187  34.782  1.00  0.68           N
ATOM   1614  CE2 TRP A 224      49.917  66.380  35.449  1.00  0.68           C
ATOM   1615  CE3 TRP A 224      48.425  67.607  36.938  1.00  0.68           C
ATOM   1616  CZ2 TRP A 224      50.905  67.382  35.535  1.00  0.68           C
ATOM   1617  CZ3 TRP A 224      49.403  68.635  37.003  1.00  0.68           C
ATOM   1618  CH2 TRP A 224      50.642  68.499  36.311  1.00  0.68           C
ATOM   1619  N   ASN A 225      44.319  63.562  34.100  1.00  0.70           N
ATOM   1620  CA  ASN A 225      43.948  62.437  33.253  1.00  0.70           C
ATOM   1621  C   ASN A 225      42.975  62.972  32.202  1.00  0.70           C
ATOM   1622  O   ASN A 225      42.526  64.118  32.293  1.00  0.70           O
ATOM   1623  CB  ASN A 225      43.262  61.356  34.101  1.00  0.70           C
ATOM   1624  CG  ASN A 225      42.004  61.855  34.765  1.00  0.70           C
ATOM   1625  OD1 ASN A 225      40.989  62.040  34.119  1.00  0.70           O
ATOM   1626  ND2 ASN A 225      42.063  62.097  36.044  1.00  0.70           N
ATOM   1627  N   ARG A 226      42.606  62.125  31.252  1.00  0.67           N
ATOM   1628  CA  ARG A 226      41.703  62.462  30.145  1.00  0.67           C
ATOM   1629  C   ARG A 226      40.331  63.047  30.447  1.00  0.67           C
ATOM   1630  O   ARG A 226      39.735  63.657  29.564  1.00  0.67           O
ATOM   1631  CB  ARG A 226      41.478  61.200  29.299  1.00  0.67           C
ATOM   1632  CG  ARG A 226      40.728  60.087  30.024  1.00  0.67           C
ATOM   1633  CD  ARG A 226      40.339  58.968  29.098  1.00  0.67           C
ATOM   1634  NE  ARG A 226      39.502  58.014  29.832  1.00  0.67           N
ATOM   1635  CZ  ARG A 226      38.824  56.999  29.321  1.00  0.67           C
ATOM   1636  NH1 ARG A 226      38.079  56.292  30.117  1.00  0.67           N
ATOM   1637  NH2 ARG A 226      38.801  56.695  28.051  1.00  0.67           N
ATOM   1638  N   GLN A 227      39.792  62.867  31.642  1.00  0.64           N
ATOM   1639  CA  GLN A 227      38.431  63.320  31.916  1.00  0.64           C
ATOM   1640  C   GLN A 227      38.419  64.834  32.044  1.00  0.64           C
ATOM   1641  O   GLN A 227      37.383  65.472  31.854  1.00  0.64           O
ATOM   1642  CB  GLN A 227      37.897  62.692  33.204  1.00  0.64           C
ATOM   1643  CG  GLN A 227      37.830  61.169  33.155  1.00  0.64           C
ATOM   1644  CD  GLN A 227      37.309  60.557  34.436  1.00  0.64           C
ATOM   1645  OE1 GLN A 227      37.306  61.172  35.503  1.00  0.64           O
ATOM   1646  NE2 GLN A 227      36.882  59.330  34.355  1.00  0.64           N
ATOM   1647  N   ASN A 228      39.579  65.401  32.355  1.00  0.64           N
ATOM   1648  CA  ASN A 228      39.698  66.840  32.563  1.00  0.64           C
ATOM   1649  C   ASN A 228      40.809  67.508  31.761  1.00  0.64           C
ATOM   1650  O   ASN A 228      40.637  68.654  31.370  1.00  0.64           O
ATOM   1651  CB  ASN A 228      39.897  67.108  34.052  1.00  0.64           C
ATOM   1652  CG  ASN A 228      38.828  66.472  34.895  1.00  0.64           C
ATOM   1653  OD1 ASN A 228      39.050  65.447  35.526  1.00  0.64           O
ATOM   1654  ND2 ASN A 228      37.657  67.040  34.892  1.00  0.64           N
ATOM   1655  N   ILE A 229      41.909  66.824  31.472  1.00  0.73           N
ATOM   1656  CA  ILE A 229      42.939  67.363  30.577  1.00  0.73           C
ATOM   1657  C   ILE A 229      42.516  67.030  29.155  1.00  0.73           C
ATOM   1658  O   ILE A 229      42.246  65.877  28.825  1.00  0.73           O
ATOM   1659  CB  ILE A 229      44.356  66.763  30.846  1.00  0.73           C
ATOM   1660  CG1 ILE A 229      44.836  67.196  32.243  1.00  0.73           C
ATOM   1661  CG2 ILE A 229      45.373  67.222  29.760  1.00  0.73           C
ATOM   1662  CD1 ILE A 229      46.165  66.586  32.716  1.00  0.73           C
ATOM   1663  N   ASP A 230      42.468  68.047  28.309  1.00  0.74           N
ATOM   1664  CA  ASP A 230      42.166  67.867  26.895  1.00  0.74           C
ATOM   1665  C   ASP A 230      43.403  67.507  26.085  1.00  0.74           C
ATOM   1666  O   ASP A 230      43.353  66.619  25.241  1.00  0.74           O
ATOM   1667  CB  ASP A 230      41.609  69.155  26.308  1.00  0.74           C
ATOM   1668  CG  ASP A 230      41.229  68.989  24.861  1.00  0.74           C
ATOM   1669  OD1 ASP A 230      40.268  68.259  24.545  1.00  0.74           O
ATOM   1670  OD2 ASP A 230      41.930  69.566  24.003  1.00  0.74           O
ATOM   1671  N   HIS A 231      44.499  68.216  26.327  1.00  0.77           N
ATOM   1672  CA  HIS A 231      45.769  67.979  25.641  1.00  0.77           C
ATOM   1673  C   HIS A 231      46.891  68.658  26.421  1.00  0.77           C
ATOM   1674  O   HIS A 231      46.629  69.451  27.335  1.00  0.77           O
ATOM   1675  CB  HIS A 231      45.744  68.491  24.196  1.00  0.77           C
ATOM   1676  CG  HIS A 231      45.667  69.977  24.064  1.00  0.77           C
ATOM   1677  ND1 HIS A 231      44.509  70.709  24.162  1.00  0.77           N
ATOM   1678  CD2 HIS A 231      46.616  70.870  23.688  1.00  0.77           C
ATOM   1679  CE1 HIS A 231      44.790  71.977  23.868  1.00  0.77           C
ATOM   1680  NE2 HIS A 231      46.058  72.119  23.545  1.00  0.77           N
ATOM   1681  N   VAL A 232      48.128  68.342  26.066  1.00  0.84           N
ATOM   1682  CA  VAL A 232      49.321  68.886  26.721  1.00  0.84           C
ATOM   1683  C   VAL A 232      50.227  69.413  25.610  1.00  0.84           C
ATOM   1684  O   VAL A 232      50.246  68.849  24.515  1.00  0.84           O
ATOM   1685  CB  VAL A 232      50.030  67.771  27.551  1.00  0.84           C
ATOM   1686  CG1 VAL A 232      51.316  68.268  28.234  1.00  0.84           C
ATOM   1687  CG2 VAL A 232      49.080  67.206  28.625  1.00  0.84           C
ATOM   1688  N   GLN A 233      50.945  70.499  25.867  1.00  0.80           N
ATOM   1689  CA  GLN A 233      51.886  71.088  24.918  1.00  0.80           C
ATOM   1690  C   GLN A 233      53.228  71.373  25.582  1.00  0.80           C
ATOM   1691  O   GLN A 233      53.259  71.998  26.635  1.00  0.80           O
ATOM   1692  CB  GLN A 233      51.359  72.423  24.412  1.00  0.80           C
ATOM   1693  CG  GLN A 233      50.051  72.335  23.671  1.00  0.80           C
ATOM   1694  CD  GLN A 233      49.623  73.679  23.159  1.00  0.80           C
ATOM   1695  OE1 GLN A 233      50.399  74.629  23.112  1.00  0.80           O
ATOM   1696  NE2 GLN A 233      48.397  73.776  22.759  1.00  0.80           N
ATOM   1697  N   ILE A 234      54.337  70.995  24.967  1.00  0.84           N
ATOM   1698  CA  ILE A 234      55.670  71.285  25.506  1.00  0.84           C
ATOM   1699  C   ILE A 234      56.453  72.034  24.434  1.00  0.84           C
ATOM   1700  O   ILE A 234      56.482  71.614  23.279  1.00  0.84           O
ATOM   1701  CB  ILE A 234      56.409  69.983  25.939  1.00  0.84           C
ATOM   1702  CG1 ILE A 234      55.590  69.257  27.027  1.00  0.84           C
ATOM   1703  CG2 ILE A 234      57.819  70.305  26.467  1.00  0.84           C
ATOM   1704  CD1 ILE A 234      56.152  67.931  27.547  1.00  0.84           C
ATOM   1705  N   THR A 235      57.075  73.142  24.808  1.00  0.83           N
ATOM   1706  CA  THR A 235      57.848  73.968  23.880  1.00  0.83           C
ATOM   1707  C   THR A 235      59.266  74.149  24.409  1.00  0.83           C
ATOM   1708  O   THR A 235      59.449  74.461  25.586  1.00  0.83           O
ATOM   1709  CB  THR A 235      57.173  75.348  23.727  1.00  0.83           C
ATOM   1710  OG1 THR A 235      55.822  75.168  23.289  1.00  0.83           O
ATOM   1711  CG2 THR A 235      57.875  76.248  22.736  1.00  0.83           C
ATOM   1712  N   ALA A 236      60.260  73.940  23.555  1.00  0.84           N
ATOM   1713  CA  ALA A 236      61.670  74.179  23.870  1.00  0.84           C
ATOM   1714  C   ALA A 236      62.254  75.074  22.766  1.00  0.84           C
ATOM   1715  O   ALA A 236      62.908  74.604  21.827  1.00  0.84           O
ATOM   1716  CB  ALA A 236      62.411  72.843  23.980  1.00  0.84           C
ATOM   1717  N   ALA A 237      61.894  76.348  22.819  1.00  0.82           N
ATOM   1718  CA  ALA A 237      62.180  77.286  21.742  1.00  0.82           C
ATOM   1719  C   ALA A 237      63.411  78.141  22.036  1.00  0.82           C
ATOM   1720  O   ALA A 237      63.630  78.551  23.178  1.00  0.82           O
ATOM   1721  CB  ALA A 237      60.966  78.182  21.539  1.00  0.82           C
ATOM   1722  N   GLU A 238      64.183  78.447  21.003  1.00  0.73           N
ATOM   1723  CA  GLU A 238      65.371  79.286  21.127  1.00  0.73           C
ATOM   1724  C   GLU A 238      65.404  80.344  20.027  1.00  0.73           C
ATOM   1725  O   GLU A 238      65.052  80.075  18.877  1.00  0.73           O
ATOM   1726  CB  GLU A 238      66.627  78.424  20.991  1.00  0.73           C
ATOM   1727  CG  GLU A 238      66.761  77.321  22.035  1.00  0.73           C
ATOM   1728  CD  GLU A 238      67.964  76.434  21.781  1.00  0.73           C
ATOM   1729  OE1 GLU A 238      68.970  76.908  21.216  1.00  0.73           O
ATOM   1730  OE2 GLU A 238      67.921  75.232  22.130  1.00  0.73           O
ATOM   1731  N   THR A 239      65.865  81.540  20.362  1.00  0.69           N
ATOM   1732  CA  THR A 239      66.037  82.618  19.393  1.00  0.69           C
ATOM   1733  C   THR A 239      67.332  82.527  18.602  1.00  0.69           C
ATOM   1734  O   THR A 239      67.474  83.149  17.548  1.00  0.69           O
ATOM   1735  CB  THR A 239      66.149  83.935  20.160  1.00  0.69           C
ATOM   1736  OG1 THR A 239      66.733  83.643  21.435  1.00  0.69           O
ATOM   1737  CG2 THR A 239      64.803  84.555  20.404  1.00  0.69           C
ATOM   1738  N   VAL A 240      68.309  81.799  19.122  1.00  0.65           N
ATOM   1739  CA  VAL A 240      69.606  81.688  18.456  1.00  0.65           C
ATOM   1740  C   VAL A 240      69.463  80.814  17.216  1.00  0.65           C
ATOM   1741  O   VAL A 240      68.530  80.017  17.113  1.00  0.65           O
ATOM   1742  CB  VAL A 240      70.717  81.126  19.397  1.00  0.65           C
ATOM   1743  CG1 VAL A 240      70.937  82.071  20.584  1.00  0.65           C
ATOM   1744  CG2 VAL A 240      70.391  79.725  19.925  1.00  0.65           C
ATOM   1745  N   GLY A 241      70.381  80.975  16.278  1.00  0.70           N
ATOM   1746  CA  GLY A 241      70.468  80.099  15.123  1.00  0.70           C
ATOM   1747  C   GLY A 241      71.423  78.975  15.456  1.00  0.70           C
ATOM   1748  O   GLY A 241      71.636  78.676  16.625  1.00  0.70           O
ATOM   1749  N   VAL A 242      72.020  78.351  14.454  1.00  0.66           N
ATOM   1750  CA  VAL A 242      72.987  77.275  14.680  1.00  0.66           C
ATOM   1751  C   VAL A 242      74.320  77.810  15.234  1.00  0.66           C
ATOM   1752  O   VAL A 242      75.120  77.068  15.808  1.00  0.66           O
ATOM   1753  CB  VAL A 242      73.183  76.473  13.363  1.00  0.66           C
ATOM   1754  CG1 VAL A 242      74.063  77.207  12.345  1.00  0.66           C
ATOM   1755  CG2 VAL A 242      73.721  75.088  13.650  1.00  0.66           C
ATOM   1756  N   GLU A 243      74.541  79.112  15.085  1.00  0.55           N
ATOM   1757  CA  GLU A 243      75.758  79.789  15.541  1.00  0.55           C
ATOM   1758  C   GLU A 243      76.984  79.121  14.901  1.00  0.55           C
ATOM   1759  O   GLU A 243      77.031  79.016  13.674  1.00  0.55           O
ATOM   1760  CB  GLU A 243      75.802  79.878  17.073  1.00  0.55           C
ATOM   1761  CG  GLU A 243      74.647  80.676  17.673  1.00  0.55           C
ATOM   1762  CD  GLU A 243      74.654  80.640  19.191  1.00  0.55           C
ATOM   1763  OE1 GLU A 243      74.507  79.535  19.758  1.00  0.55           O
ATOM   1764  OE2 GLU A 243      74.798  81.697  19.851  1.00  0.55           O
ATOM   1765  N   LYS A 244      77.959  78.656  15.677  1.00  0.62           N
ATOM   1766  CA  LYS A 244      79.145  77.991  15.115  1.00  0.62           C
ATOM   1767  C   LYS A 244      78.996  76.474  15.130  1.00  0.62           C
ATOM   1768  O   LYS A 244      79.913  75.736  14.748  1.00  0.62           O
ATOM   1769  CB  LYS A 244      80.395  78.364  15.920  1.00  0.62           C
ATOM   1770  CG  LYS A 244      80.712  79.853  15.961  1.00  0.62           C
ATOM   1771  CD  LYS A 244      81.951  80.095  16.818  1.00  0.62           C
ATOM   1772  CE  LYS A 244      82.336  81.570  16.906  1.00  0.62           C
ATOM   1773  NZ  LYS A 244      81.306  82.422  17.581  1.00  0.62           N
ATOM   1774  N   ARG A 245      77.874  75.984  15.637  1.00  0.54           N
ATOM   1775  CA  ARG A 245      77.700  74.549  15.889  1.00  0.54           C
ATOM   1776  C   ARG A 245      77.297  73.732  14.676  1.00  0.54           C
ATOM   1777  O   ARG A 245      77.104  72.530  14.807  1.00  0.54           O
ATOM   1778  CB  ARG A 245      76.692  74.314  17.022  1.00  0.54           C
ATOM   1779  CG  ARG A 245      77.220  74.787  18.362  1.00  0.54           C
ATOM   1780  CD  ARG A 245      76.348  74.346  19.525  1.00  0.54           C
ATOM   1781  NE  ARG A 245      75.133  75.152  19.691  1.00  0.54           N
ATOM   1782  CZ  ARG A 245      74.323  75.115  20.739  1.00  0.54           C
ATOM   1783  NH1 ARG A 245      74.417  74.251  21.709  1.00  0.54           N
ATOM   1784  NH2 ARG A 245      73.392  76.008  20.843  1.00  0.54           N
ATOM   1785  N   GLY A 246      77.244  74.321  13.489  1.00  0.64           N
ATOM   1786  CA  GLY A 246      76.853  73.590  12.288  1.00  0.64           C
ATOM   1787  C   GLY A 246      77.750  72.407  11.982  1.00  0.64           C
ATOM   1788  O   GLY A 246      77.295  71.423  11.405  1.00  0.64           O
ATOM   1789  N   ARG A 247      78.984  72.445  12.474  1.00  0.41           N
ATOM   1790  CA  ARG A 247      79.902  71.301  12.400  1.00  0.41           C
ATOM   1791  C   ARG A 247      79.312  70.017  12.968  1.00  0.41           C
ATOM   1792  O   ARG A 247      79.502  68.947  12.396  1.00  0.41           O
ATOM   1793  CB  ARG A 247      81.183  71.590  13.187  1.00  0.41           C
ATOM   1794  CG  ARG A 247      82.060  72.669  12.592  1.00  0.41           C
ATOM   1795  CD  ARG A 247      83.358  72.768  13.375  1.00  0.41           C
ATOM   1796  NE  ARG A 247      84.304  73.672  12.710  1.00  0.41           N
ATOM   1797  CZ  ARG A 247      84.475  74.965  12.939  1.00  0.41           C
ATOM   1798  NH1 ARG A 247      85.336  75.620  12.218  1.00  0.41           N
ATOM   1799  NH2 ARG A 247      83.856  75.636  13.872  1.00  0.41           N
ATOM   1800  N   PHE A 248      78.610  70.122  14.086  1.00  0.52           N
ATOM   1801  CA  PHE A 248      77.978  68.968  14.721  1.00  0.52           C
ATOM   1802  C   PHE A 248      76.503  68.887  14.368  1.00  0.52           C
ATOM   1803  O   PHE A 248      75.965  67.803  14.171  1.00  0.52           O
ATOM   1804  CB  PHE A 248      78.081  69.081  16.241  1.00  0.52           C
ATOM   1805  CG  PHE A 248      79.492  69.133  16.748  1.00  0.52           C
ATOM   1806  CD1 PHE A 248      80.265  67.961  16.812  1.00  0.52           C
ATOM   1807  CD2 PHE A 248      80.054  70.351  17.174  1.00  0.52           C
ATOM   1808  CE1 PHE A 248      81.593  67.996  17.294  1.00  0.52           C
ATOM   1809  CE2 PHE A 248      81.385  70.404  17.652  1.00  0.52           C
ATOM   1810  CZ  PHE A 248      82.153  69.219  17.715  1.00  0.52           C
ATOM   1811  N   TYR A 249      75.853  70.040  14.302  1.00  0.65           N
ATOM   1812  CA  TYR A 249      74.407  70.121  14.129  1.00  0.65           C
ATOM   1813  C   TYR A 249      73.929  69.559  12.802  1.00  0.65           C
ATOM   1814  O   TYR A 249      72.860  68.977  12.719  1.00  0.65           O
ATOM   1815  CB  TYR A 249      73.952  71.568  14.255  1.00  0.65           C
ATOM   1816  CG  TYR A 249      72.475  71.726  14.536  1.00  0.65           C
ATOM   1817  CD1 TYR A 249      71.990  71.648  15.857  1.00  0.65           C
ATOM   1818  CD2 TYR A 249      71.557  71.987  13.496  1.00  0.65           C
ATOM   1819  CE1 TYR A 249      70.629  71.917  16.148  1.00  0.65           C
ATOM   1820  CE2 TYR A 249      70.187  72.235  13.786  1.00  0.65           C
ATOM   1821  CZ  TYR A 249      69.749  72.237  15.113  1.00  0.65           C
ATOM   1822  OH  TYR A 249      68.454  72.568  15.413  1.00  0.65           O
ATOM   1823  N   GLU A 250      74.751  69.653  11.768  1.00  0.66           N
ATOM   1824  CA  GLU A 250      74.422  69.045  10.479  1.00  0.66           C
ATOM   1825  C   GLU A 250      74.303  67.519  10.595  1.00  0.66           C
ATOM   1826  O   GLU A 250      73.573  66.881   9.838  1.00  0.66           O
ATOM   1827  CB  GLU A 250      75.497  69.468   9.471  1.00  0.66           C
ATOM   1828  CG  GLU A 250      75.306  69.025   8.031  1.00  0.66           C
ATOM   1829  CD  GLU A 250      74.000  69.493   7.414  1.00  0.66           C
ATOM   1830  OE1 GLU A 250      73.429  70.539   7.796  1.00  0.66           O
ATOM   1831  OE2 GLU A 250      73.495  68.771   6.530  1.00  0.66           O
ATOM   1832  N   GLY A 251      74.952  66.943  11.597  1.00  0.66           N
ATOM   1833  CA  GLY A 251      74.839  65.521  11.882  1.00  0.66           C
ATOM   1834  C   GLY A 251      73.796  65.149  12.922  1.00  0.66           C
ATOM   1835  O   GLY A 251      73.639  63.964  13.215  1.00  0.66           O
ATOM   1836  N   THR A 252      73.087  66.116  13.493  1.00  0.72           N
ATOM   1837  CA  THR A 252      72.057  65.839  14.506  1.00  0.72           C
ATOM   1838  C   THR A 252      70.670  66.367  14.144  1.00  0.72           C
ATOM   1839  O   THR A 252      69.664  65.659  14.299  1.00  0.72           O
ATOM   1840  CB  THR A 252      72.404  66.463  15.885  1.00  0.72           C
ATOM   1841  OG1 THR A 252      72.656  67.858  15.730  1.00  0.72           O
ATOM   1842  CG2 THR A 252      73.643  65.858  16.494  1.00  0.72           C
ATOM   1843  N   GLY A 253      70.612  67.612  13.701  1.00  0.78           N
ATOM   1844  CA  GLY A 253      69.356  68.314  13.529  1.00  0.78           C
ATOM   1845  C   GLY A 253      68.690  68.583  14.860  1.00  0.78           C
ATOM   1846  O   GLY A 253      69.116  68.076  15.900  1.00  0.78           O
ATOM   1847  N   ALA A 254      67.609  69.348  14.849  1.00  0.83           N
ATOM   1848  CA  ALA A 254      66.859  69.606  16.076  1.00  0.83           C
ATOM   1849  C   ALA A 254      66.342  68.287  16.670  1.00  0.83           C
ATOM   1850  O   ALA A 254      66.191  68.157  17.891  1.00  0.83           O
ATOM   1851  CB  ALA A 254      65.709  70.578  15.796  1.00  0.83           C
ATOM   1852  N   LEU A 255      66.130  67.294  15.812  1.00  0.78           N
ATOM   1853  CA  LEU A 255      65.678  65.985  16.265  1.00  0.78           C
ATOM   1854  C   LEU A 255      66.662  65.341  17.238  1.00  0.78           C
ATOM   1855  O   LEU A 255      66.271  65.028  18.351  1.00  0.78           O
ATOM   1856  CB  LEU A 255      65.415  65.074  15.061  1.00  0.78           C
ATOM   1857  CG  LEU A 255      64.847  63.667  15.304  1.00  0.78           C
ATOM   1858  CD1 LEU A 255      63.520  63.662  16.056  1.00  0.78           C
ATOM   1859  CD2 LEU A 255      64.648  62.980  13.967  1.00  0.78           C
ATOM   1860  N   ARG A 256      67.932  65.166  16.897  1.00  0.72           N
ATOM   1861  CA  ARG A 256      68.858  64.529  17.851  1.00  0.72           C
ATOM   1862  C   ARG A 256      69.427  65.522  18.847  1.00  0.72           C
ATOM   1863  O   ARG A 256      69.923  65.115  19.899  1.00  0.72           O
ATOM   1864  CB  ARG A 256      69.988  63.787  17.138  1.00  0.72           C
ATOM   1865  CG  ARG A 256      69.538  62.472  16.522  1.00  0.72           C
ATOM   1866  CD  ARG A 256      70.460  61.995  15.409  1.00  0.72           C
ATOM   1867  NE  ARG A 256      70.275  62.841  14.221  1.00  0.72           N
ATOM   1868  CZ  ARG A 256      70.677  62.589  12.984  1.00  0.72           C
ATOM   1869  NH1 ARG A 256      70.369  63.450  12.061  1.00  0.72           N
ATOM   1870  NH2 ARG A 256      71.286  61.495  12.622  1.00  0.72           N
ATOM   1871  N   ASP A 257      69.355  66.810  18.544  1.00  0.78           N
ATOM   1872  CA  ASP A 257      69.825  67.831  19.480  1.00  0.78           C
ATOM   1873  C   ASP A 257      68.982  67.864  20.750  1.00  0.78           C
ATOM   1874  O   ASP A 257      69.529  67.951  21.848  1.00  0.78           O
ATOM   1875  CB  ASP A 257      69.784  69.224  18.842  1.00  0.78           C
ATOM   1876  CG  ASP A 257      70.458  70.282  19.699  1.00  0.78           C
ATOM   1877  OD1 ASP A 257      71.539  69.999  20.272  1.00  0.78           O
ATOM   1878  OD2 ASP A 257      69.974  71.436  19.757  1.00  0.78           O
ATOM   1879  N   MET A 258      67.663  67.805  20.598  1.00  0.78           N
ATOM   1880  CA  MET A 258      66.748  68.010  21.728  1.00  0.78           C
ATOM   1881  C   MET A 258      65.719  66.914  22.005  1.00  0.78           C
ATOM   1882  O   MET A 258      65.310  66.735  23.152  1.00  0.78           O
ATOM   1883  CB  MET A 258      65.964  69.310  21.501  1.00  0.78           C
ATOM   1884  CG  MET A 258      66.813  70.574  21.357  1.00  0.78           C
ATOM   1885  SD  MET A 258      67.742  71.017  22.844  1.00  0.78           S
ATOM   1886  CE  MET A 258      66.457  71.689  23.933  1.00  0.78           C
ATOM   1887  N   VAL A 259      65.247  66.186  21.003  1.00  0.80           N
ATOM   1888  CA  VAL A 259      64.112  65.286  21.241  1.00  0.80           C
ATOM   1889  C   VAL A 259      64.423  64.072  22.132  1.00  0.80           C
ATOM   1890  O   VAL A 259      63.702  63.866  23.115  1.00  0.80           O
ATOM   1891  CB  VAL A 259      63.423  64.833  19.918  1.00  0.80           C
ATOM   1892  CG1 VAL A 259      62.190  63.969  20.191  1.00  0.80           C
ATOM   1893  CG2 VAL A 259      62.999  66.058  19.076  1.00  0.80           C
ATOM   1894  N   PRO A 260      65.482  63.273  21.857  1.00  0.76           N
ATOM   1895  CA  PRO A 260      65.566  62.098  22.736  1.00  0.76           C
ATOM   1896  C   PRO A 260      65.992  62.403  24.166  1.00  0.76           C
ATOM   1897  O   PRO A 260      65.768  61.590  25.062  1.00  0.76           O
ATOM   1898  CB  PRO A 260      66.615  61.224  22.039  1.00  0.76           C
ATOM   1899  CG  PRO A 260      67.509  62.190  21.384  1.00  0.76           C
ATOM   1900  CD  PRO A 260      66.564  63.232  20.851  1.00  0.76           C
ATOM   1901  N   ASN A 261      66.611  63.553  24.391  1.00  0.73           N
ATOM   1902  CA  ASN A 261      67.100  63.913  25.716  1.00  0.73           C
ATOM   1903  C   ASN A 261      66.116  64.866  26.386  1.00  0.73           C
ATOM   1904  O   ASN A 261      65.183  64.384  27.032  1.00  0.73           O
ATOM   1905  CB  ASN A 261      68.544  64.421  25.597  1.00  0.73           C
ATOM   1906  CG  ASN A 261      69.278  64.420  26.917  1.00  0.73           C
ATOM   1907  OD1 ASN A 261      69.771  65.440  27.368  1.00  0.73           O
ATOM   1908  ND2 ASN A 261      69.426  63.268  27.501  1.00  0.73           N
ATOM   1909  N   HIS A 262      66.241  66.168  26.146  1.00  0.77           N
ATOM   1910  CA  HIS A 262      65.345  67.168  26.731  1.00  0.77           C
ATOM   1911  C   HIS A 262      63.871  66.795  26.634  1.00  0.77           C
ATOM   1912  O   HIS A 262      63.229  66.581  27.658  1.00  0.77           O
ATOM   1913  CB  HIS A 262      65.570  68.535  26.063  1.00  0.77           C
ATOM   1914  CG  HIS A 262      64.706  69.630  26.604  1.00  0.77           C
ATOM   1915  ND1 HIS A 262      65.197  70.609  27.434  1.00  0.77           N
ATOM   1916  CD2 HIS A 262      63.401  69.934  26.355  1.00  0.77           C
ATOM   1917  CE1 HIS A 262      64.168  71.485  27.622  1.00  0.77           C
ATOM   1918  NE2 HIS A 262      63.032  71.078  27.009  1.00  0.77           N
ATOM   1919  N   LEU A 263      63.316  66.704  25.433  1.00  0.80           N
ATOM   1920  CA  LEU A 263      61.863  66.586  25.326  1.00  0.80           C
ATOM   1921  C   LEU A 263      61.293  65.261  25.815  1.00  0.80           C
ATOM   1922  O   LEU A 263      60.319  65.274  26.561  1.00  0.80           O
ATOM   1923  CB  LEU A 263      61.392  66.853  23.895  1.00  0.80           C
ATOM   1924  CG  LEU A 263      61.451  68.303  23.381  1.00  0.80           C
ATOM   1925  CD1 LEU A 263      61.098  68.311  21.910  1.00  0.80           C
ATOM   1926  CD2 LEU A 263      60.498  69.255  24.113  1.00  0.80           C
ATOM   1927  N   MET A 264      61.876  64.126  25.452  1.00  0.77           N
ATOM   1928  CA  MET A 264      61.326  62.841  25.899  1.00  0.77           C
ATOM   1929  C   MET A 264      61.400  62.669  27.409  1.00  0.77           C
ATOM   1930  O   MET A 264      60.491  62.101  28.025  1.00  0.77           O
ATOM   1931  CB  MET A 264      62.057  61.654  25.260  1.00  0.77           C
ATOM   1932  CG  MET A 264      61.638  61.346  23.828  1.00  0.77           C
ATOM   1933  SD  MET A 264      59.888  60.902  23.684  1.00  0.77           S
ATOM   1934  CE  MET A 264      59.753  59.282  24.469  1.00  0.77           C
ATOM   1935  N   GLN A 265      62.471  63.138  28.031  1.00  0.74           N
ATOM   1936  CA  GLN A 265      62.595  62.949  29.469  1.00  0.74           C
ATOM   1937  C   GLN A 265      61.792  63.977  30.262  1.00  0.74           C
ATOM   1938  O   GLN A 265      61.263  63.645  31.325  1.00  0.74           O
ATOM   1939  CB  GLN A 265      64.063  62.928  29.893  1.00  0.74           C
ATOM   1940  CG  GLN A 265      64.852  61.725  29.376  1.00  0.74           C
ATOM   1941  CD  GLN A 265      64.273  60.403  29.854  1.00  0.74           C
ATOM   1942  OE1 GLN A 265      63.713  60.299  30.946  1.00  0.74           O
ATOM   1943  NE2 GLN A 265      64.381  59.386  29.047  1.00  0.74           N
ATOM   1944  N   LEU A 266      61.615  65.178  29.730  1.00  0.80           N
ATOM   1945  CA  LEU A 266      60.744  66.169  30.361  1.00  0.80           C
ATOM   1946  C   LEU A 266      59.291  65.703  30.318  1.00  0.80           C
ATOM   1947  O   LEU A 266      58.558  65.762  31.307  1.00  0.80           O
ATOM   1948  CB  LEU A 266      60.877  67.498  29.612  1.00  0.80           C
ATOM   1949  CG  LEU A 266      60.101  68.707  30.145  1.00  0.80           C
ATOM   1950  CD1 LEU A 266      60.546  69.072  31.547  1.00  0.80           C
ATOM   1951  CD2 LEU A 266      60.313  69.894  29.224  1.00  0.80           C
ATOM   1952  N   LEU A 267      58.902  65.170  29.168  1.00  0.81           N
ATOM   1953  CA  LEU A 267      57.557  64.644  28.952  1.00  0.81           C
ATOM   1954  C   LEU A 267      57.225  63.529  29.928  1.00  0.81           C
ATOM   1955  O   LEU A 267      56.109  63.446  30.441  1.00  0.81           O
ATOM   1956  CB  LEU A 267      57.492  64.085  27.532  1.00  0.81           C
ATOM   1957  CG  LEU A 267      56.208  63.402  27.054  1.00  0.81           C
ATOM   1958  CD1 LEU A 267      55.029  64.353  26.968  1.00  0.81           C
ATOM   1959  CD2 LEU A 267      56.485  62.772  25.700  1.00  0.81           C
ATOM   1960  N   ALA A 268      58.214  62.697  30.221  1.00  0.80           N
ATOM   1961  CA  ALA A 268      58.013  61.577  31.125  1.00  0.80           C
ATOM   1962  C   ALA A 268      57.596  62.022  32.530  1.00  0.80           C
ATOM   1963  O   ALA A 268      56.904  61.284  33.225  1.00  0.80           O
ATOM   1964  CB  ALA A 268      59.275  60.710  31.171  1.00  0.80           C
ATOM   1965  N   MET A 269      57.979  63.219  32.952  1.00  0.77           N
ATOM   1966  CA  MET A 269      57.574  63.713  34.270  1.00  0.77           C
ATOM   1967  C   MET A 269      56.130  64.203  34.274  1.00  0.77           C
ATOM   1968  O   MET A 269      55.391  63.967  35.224  1.00  0.77           O
ATOM   1969  CB  MET A 269      58.492  64.849  34.713  1.00  0.77           C
ATOM   1970  CG  MET A 269      59.939  64.408  34.811  1.00  0.77           C
ATOM   1971  SD  MET A 269      61.012  65.691  35.429  1.00  0.77           S
ATOM   1972  CE  MET A 269      60.647  65.674  37.181  1.00  0.77           C
ATOM   1973  N   THR A 270      55.706  64.855  33.203  1.00  0.82           N
ATOM   1974  CA  THR A 270      54.323  65.321  33.102  1.00  0.82           C
ATOM   1975  C   THR A 270      53.363  64.142  32.952  1.00  0.82           C
ATOM   1976  O   THR A 270      52.292  64.104  33.559  1.00  0.82           O
ATOM   1977  CB  THR A 270      54.176  66.257  31.880  1.00  0.82           C
ATOM   1978  OG1 THR A 270      55.132  67.313  31.992  1.00  0.82           O
ATOM   1979  CG2 THR A 270      52.803  66.897  31.783  1.00  0.82           C
ATOM   1980  N   ALA A 271      53.743  63.172  32.135  1.00  0.81           N
ATOM   1981  CA  ALA A 271      52.857  62.066  31.790  1.00  0.81           C
ATOM   1982  C   ALA A 271      52.848  60.867  32.750  1.00  0.81           C
ATOM   1983  O   ALA A 271      52.094  59.931  32.520  1.00  0.81           O
ATOM   1984  CB  ALA A 271      53.207  61.600  30.375  1.00  0.81           C
ATOM   1985  N   MET A 272      53.687  60.848  33.780  1.00  0.76           N
ATOM   1986  CA  MET A 272      53.827  59.661  34.644  1.00  0.76           C
ATOM   1987  C   MET A 272      52.545  59.205  35.352  1.00  0.76           C
ATOM   1988  O   MET A 272      51.573  59.945  35.476  1.00  0.76           O
ATOM   1989  CB  MET A 272      54.931  59.876  35.691  1.00  0.76           C
ATOM   1990  CG  MET A 272      54.637  60.941  36.742  1.00  0.76           C
ATOM   1991  SD  MET A 272      56.014  61.170  37.896  1.00  0.76           S
ATOM   1992  CE  MET A 272      55.889  59.695  38.923  1.00  0.76           C
ATOM   1993  N   GLU A 273      52.544  57.975  35.834  1.00  0.64           N
ATOM   1994  CA  GLU A 273      51.482  57.476  36.709  1.00  0.64           C
ATOM   1995  C   GLU A 273      51.806  57.885  38.155  1.00  0.64           C
ATOM   1996  O   GLU A 273      52.931  58.293  38.436  1.00  0.64           O
ATOM   1997  CB  GLU A 273      51.420  55.955  36.574  1.00  0.64           C
ATOM   1998  CG  GLU A 273      50.729  55.435  35.324  1.00  0.64           C
ATOM   1999  CD  GLU A 273      49.216  55.545  35.401  1.00  0.64           C
ATOM   2000  OE1 GLU A 273      48.694  56.018  36.428  1.00  0.64           O
ATOM   2001  OE2 GLU A 273      48.519  55.083  34.468  1.00  0.64           O
ATOM   2002  N   ALA A 274      50.850  57.808  39.074  1.00  0.64           N
ATOM   2003  CA  ALA A 274      51.106  58.180  40.470  1.00  0.64           C
ATOM   2004  C   ALA A 274      51.925  57.098  41.192  1.00  0.64           C
ATOM   2005  O   ALA A 274      51.573  55.914  41.123  1.00  0.64           O
ATOM   2006  CB  ALA A 274      49.784  58.408  41.207  1.00  0.64           C
ATOM   2007  N   PRO A 275      53.016  57.474  41.886  1.00  0.72           N
ATOM   2008  CA  PRO A 275      53.806  56.404  42.506  1.00  0.72           C
ATOM   2009  C   PRO A 275      53.311  55.915  43.863  1.00  0.72           C
ATOM   2010  O   PRO A 275      52.481  56.557  44.513  1.00  0.72           O
ATOM   2011  CB  PRO A 275      55.177  57.059  42.622  1.00  0.72           C
ATOM   2012  CG  PRO A 275      54.852  58.466  42.977  1.00  0.72           C
ATOM   2013  CD  PRO A 275      53.648  58.790  42.113  1.00  0.72           C
ATOM   2014  N   VAL A 276      53.848  54.788  44.308  1.00  0.76           N
ATOM   2015  CA  VAL A 276      53.614  54.285  45.665  1.00  0.76           C
ATOM   2016  C   VAL A 276      54.264  55.234  46.673  1.00  0.76           C
ATOM   2017  O   VAL A 276      53.683  55.554  47.713  1.00  0.76           O
ATOM   2018  CB  VAL A 276      54.200  52.847  45.823  1.00  0.76           C
ATOM   2019  CG1 VAL A 276      54.087  52.333  47.264  1.00  0.76           C
ATOM   2020  CG2 VAL A 276      53.477  51.865  44.885  1.00  0.76           C
ATOM   2021  N   SER A 277      55.454  55.724  46.364  1.00  0.72           N
ATOM   2022  CA  SER A 277      56.173  56.665  47.218  1.00  0.72           C
ATOM   2023  C   SER A 277      57.019  57.488  46.268  1.00  0.72           C
ATOM   2024  O   SER A 277      57.260  57.055  45.152  1.00  0.72           O
ATOM   2025  CB  SER A 277      57.085  55.914  48.186  1.00  0.72           C
ATOM   2026  OG  SER A 277      57.999  55.111  47.458  1.00  0.72           O
ATOM   2027  N   PHE A 278      57.515  58.639  46.687  1.00  0.60           N
ATOM   2028  CA  PHE A 278      58.372  59.477  45.841  1.00  0.60           C
ATOM   2029  C   PHE A 278      59.827  58.988  45.731  1.00  0.60           C
ATOM   2030  O   PHE A 278      60.778  59.765  45.622  1.00  0.60           O
ATOM   2031  CB  PHE A 278      58.291  60.887  46.413  1.00  0.60           C
ATOM   2032  CG  PHE A 278      57.386  61.790  45.639  1.00  0.60           C
ATOM   2033  CD1 PHE A 278      55.992  61.598  45.631  1.00  0.60           C
ATOM   2034  CD2 PHE A 278      57.935  62.850  44.907  1.00  0.60           C
ATOM   2035  CE1 PHE A 278      55.153  62.458  44.883  1.00  0.60           C
ATOM   2036  CE2 PHE A 278      57.115  63.719  44.169  1.00  0.60           C
ATOM   2037  CZ  PHE A 278      55.727  63.523  44.152  1.00  0.60           C
ATOM   2038  N   ASP A 279      60.008  57.682  45.820  1.00  0.72           N
ATOM   2039  CA  ASP A 279      61.332  57.070  45.806  1.00  0.72           C
ATOM   2040  C   ASP A 279      61.717  56.826  44.358  1.00  0.72           C
ATOM   2041  O   ASP A 279      60.852  56.557  43.528  1.00  0.72           O
ATOM   2042  CB  ASP A 279      61.304  55.754  46.582  1.00  0.72           C
ATOM   2043  CG  ASP A 279      61.069  55.970  48.063  1.00  0.72           C
ATOM   2044  OD1 ASP A 279      61.501  57.022  48.580  1.00  0.72           O
ATOM   2045  OD2 ASP A 279      60.438  55.115  48.730  1.00  0.72           O
ATOM   2046  N   ALA A 280      63.001  56.904  44.046  1.00  0.78           N
ATOM   2047  CA  ALA A 280      63.465  56.821  42.665  1.00  0.78           C
ATOM   2048  C   ALA A 280      63.008  55.565  41.927  1.00  0.78           C
ATOM   2049  O   ALA A 280      62.637  55.642  40.759  1.00  0.78           O
ATOM   2050  CB  ALA A 280      64.979  56.894  42.650  1.00  0.78           C
ATOM   2051  N   ASP A 281      63.043  54.417  42.589  1.00  0.76           N
ATOM   2052  CA  ASP A 281      62.615  53.163  41.959  1.00  0.76           C
ATOM   2053  C   ASP A 281      61.110  53.140  41.706  1.00  0.76           C
ATOM   2054  O   ASP A 281      60.638  52.587  40.716  1.00  0.76           O
ATOM   2055  CB  ASP A 281      62.946  51.955  42.838  1.00  0.76           C
ATOM   2056  CG  ASP A 281      64.400  51.526  42.744  1.00  0.76           C
ATOM   2057  OD1 ASP A 281      65.206  52.143  42.013  1.00  0.76           O
ATOM   2058  OD2 ASP A 281      64.747  50.503  43.374  1.00  0.76           O
ATOM   2059  N   ALA A 282      60.349  53.766  42.590  1.00  0.80           N
ATOM   2060  CA  ALA A 282      58.901  53.786  42.447  1.00  0.80           C
ATOM   2061  C   ALA A 282      58.537  54.688  41.263  1.00  0.80           C
ATOM   2062  O   ALA A 282      57.741  54.332  40.399  1.00  0.80           O
ATOM   2063  CB  ALA A 282      58.270  54.278  43.754  1.00  0.80           C
ATOM   2064  N   VAL A 283      59.187  55.840  41.195  1.00  0.79           N
ATOM   2065  CA  VAL A 283      58.994  56.795  40.101  1.00  0.79           C
ATOM   2066  C   VAL A 283      59.432  56.166  38.774  1.00  0.79           C
ATOM   2067  O   VAL A 283      58.769  56.326  37.744  1.00  0.79           O
ATOM   2068  CB  VAL A 283      59.788  58.098  40.413  1.00  0.79           C
ATOM   2069  CG1 VAL A 283      59.763  59.091  39.247  1.00  0.79           C
ATOM   2070  CG2 VAL A 283      59.218  58.777  41.676  1.00  0.79           C
ATOM   2071  N   ARG A 284      60.509  55.390  38.809  1.00  0.73           N
ATOM   2072  CA  ARG A 284      60.984  54.644  37.640  1.00  0.73           C
ATOM   2073  C   ARG A 284      59.913  53.700  37.122  1.00  0.73           C
ATOM   2074  O   ARG A 284      59.696  53.619  35.909  1.00  0.73           O
ATOM   2075  CB  ARG A 284      62.257  53.868  38.022  1.00  0.73           C
ATOM   2076  CG  ARG A 284      62.738  52.805  37.048  1.00  0.73           C
ATOM   2077  CD  ARG A 284      62.292  51.385  37.378  1.00  0.73           C
ATOM   2078  NE  ARG A 284      62.706  50.467  36.308  1.00  0.73           N
ATOM   2079  CZ  ARG A 284      62.576  49.149  36.309  1.00  0.73           C
ATOM   2080  NH1 ARG A 284      62.036  48.465  37.283  1.00  0.73           N
ATOM   2081  NH2 ARG A 284      62.967  48.473  35.270  1.00  0.73           N
ATOM   2082  N   ASP A 285      59.251  52.982  38.013  1.00  0.80           N
ATOM   2083  CA  ASP A 285      58.244  52.017  37.581  1.00  0.80           C
ATOM   2084  C   ASP A 285      57.068  52.752  36.963  1.00  0.80           C
ATOM   2085  O   ASP A 285      56.570  52.353  35.918  1.00  0.80           O
ATOM   2086  CB  ASP A 285      57.744  51.158  38.743  1.00  0.80           C
ATOM   2087  CG  ASP A 285      58.767  50.134  39.205  1.00  0.80           C
ATOM   2088  OD1 ASP A 285      59.510  49.581  38.361  1.00  0.80           O
ATOM   2089  OD2 ASP A 285      58.798  49.811  40.411  1.00  0.80           O
ATOM   2090  N   GLU A 286      56.642  53.856  37.556  1.00  0.75           N
ATOM   2091  CA  GLU A 286      55.506  54.589  37.003  1.00  0.75           C
ATOM   2092  C   GLU A 286      55.780  55.182  35.635  1.00  0.75           C
ATOM   2093  O   GLU A 286      54.926  55.154  34.751  1.00  0.75           O
ATOM   2094  CB  GLU A 286      55.091  55.743  37.902  1.00  0.75           C
ATOM   2095  CG  GLU A 286      54.656  55.346  39.277  1.00  0.75           C
ATOM   2096  CD  GLU A 286      53.737  54.134  39.343  1.00  0.75           C
ATOM   2097  OE1 GLU A 286      52.658  54.085  38.727  1.00  0.75           O
ATOM   2098  OE2 GLU A 286      54.087  53.183  40.073  1.00  0.75           O
ATOM   2099  N   LYS A 287      56.984  55.696  35.433  1.00  0.74           N
ATOM   2100  CA  LYS A 287      57.350  56.195  34.111  1.00  0.74           C
ATOM   2101  C   LYS A 287      57.401  55.032  33.138  1.00  0.74           C
ATOM   2102  O   LYS A 287      56.985  55.178  32.004  1.00  0.74           O
ATOM   2103  CB  LYS A 287      58.686  56.936  34.138  1.00  0.74           C
ATOM   2104  CG  LYS A 287      58.585  58.287  34.832  1.00  0.74           C
ATOM   2105  CD  LYS A 287      59.920  59.007  34.828  1.00  0.74           C
ATOM   2106  CE  LYS A 287      59.800  60.364  35.503  1.00  0.74           C
ATOM   2107  NZ  LYS A 287      61.135  61.034  35.525  1.00  0.74           N
ATOM   2108  N   SER A 288      57.836  53.861  33.573  1.00  0.75           N
ATOM   2109  CA  SER A 288      57.883  52.704  32.679  1.00  0.75           C
ATOM   2110  C   SER A 288      56.501  52.254  32.209  1.00  0.75           C
ATOM   2111  O   SER A 288      56.340  51.901  31.041  1.00  0.75           O
ATOM   2112  CB  SER A 288      58.615  51.543  33.351  1.00  0.75           C
ATOM   2113  OG  SER A 288      59.930  51.951  33.699  1.00  0.75           O
ATOM   2114  N   LYS A 289      55.494  52.337  33.071  1.00  0.71           N
ATOM   2115  CA  LYS A 289      54.115  52.001  32.685  1.00  0.71           C
ATOM   2116  C   LYS A 289      53.626  52.885  31.544  1.00  0.71           C
ATOM   2117  O   LYS A 289      52.874  52.448  30.676  1.00  0.71           O
ATOM   2118  CB  LYS A 289      53.163  52.191  33.871  1.00  0.71           C
ATOM   2119  CG  LYS A 289      53.435  51.283  35.060  1.00  0.71           C
ATOM   2120  CD  LYS A 289      52.533  51.641  36.226  1.00  0.71           C
ATOM   2121  CE  LYS A 289      52.928  50.870  37.479  1.00  0.71           C
ATOM   2122  NZ  LYS A 289      52.059  51.235  38.642  1.00  0.71           N
ATOM   2123  N   VAL A 290      54.066  54.131  31.541  1.00  0.75           N
ATOM   2124  CA  VAL A 290      53.667  55.092  30.516  1.00  0.75           C
ATOM   2125  C   VAL A 290      54.535  54.977  29.268  1.00  0.75           C
ATOM   2126  O   VAL A 290      54.015  54.885  28.161  1.00  0.75           O
ATOM   2127  CB  VAL A 290      53.744  56.518  31.106  1.00  0.75           C
ATOM   2128  CG1 VAL A 290      53.356  57.577  30.084  1.00  0.75           C
ATOM   2129  CG2 VAL A 290      52.816  56.611  32.318  1.00  0.75           C
ATOM   2130  N   LEU A 291      55.850  54.921  29.437  1.00  0.72           N
ATOM   2131  CA  LEU A 291      56.793  54.885  28.316  1.00  0.72           C
ATOM   2132  C   LEU A 291      56.568  53.693  27.400  1.00  0.72           C
ATOM   2133  O   LEU A 291      56.646  53.807  26.180  1.00  0.72           O
ATOM   2134  CB  LEU A 291      58.228  54.827  28.847  1.00  0.72           C
ATOM   2135  CG  LEU A 291      58.826  56.125  29.412  1.00  0.72           C
ATOM   2136  CD1 LEU A 291      60.019  55.791  30.282  1.00  0.72           C
ATOM   2137  CD2 LEU A 291      59.267  57.094  28.318  1.00  0.72           C
ATOM   2138  N   LYS A 292      56.248  52.542  27.971  1.00  0.69           N
ATOM   2139  CA  LYS A 292      56.014  51.338  27.171  1.00  0.69           C
ATOM   2140  C   LYS A 292      54.698  51.388  26.405  1.00  0.69           C
ATOM   2141  O   LYS A 292      54.494  50.624  25.460  1.00  0.69           O
ATOM   2142  CB  LYS A 292      56.055  50.124  28.093  1.00  0.69           C
ATOM   2143  CG  LYS A 292      57.443  49.897  28.671  1.00  0.69           C
ATOM   2144  CD  LYS A 292      57.434  48.804  29.707  1.00  0.69           C
ATOM   2145  CE  LYS A 292      58.805  48.701  30.345  1.00  0.69           C
ATOM   2146  NZ  LYS A 292      58.776  47.650  31.397  1.00  0.69           N
ATOM   2147  N   ALA A 293      53.812  52.298  26.780  1.00  0.75           N
ATOM   2148  CA  ALA A 293      52.534  52.473  26.098  1.00  0.75           C
ATOM   2149  C   ALA A 293      52.604  53.555  25.005  1.00  0.75           C
ATOM   2150  O   ALA A 293      51.638  53.747  24.264  1.00  0.75           O
ATOM   2151  CB  ALA A 293      51.456  52.805  27.135  1.00  0.75           C
ATOM   2152  N   ILE A 294      53.718  54.267  24.897  1.00  0.69           N
ATOM   2153  CA  ILE A 294      53.878  55.299  23.867  1.00  0.69           C
ATOM   2154  C   ILE A 294      53.896  54.635  22.492  1.00  0.69           C
ATOM   2155  O   ILE A 294      54.543  53.608  22.288  1.00  0.69           O
ATOM   2156  CB  ILE A 294      55.185  56.129  24.075  1.00  0.69           C
ATOM   2157  CG1 ILE A 294      55.075  56.920  25.391  1.00  0.69           C
ATOM   2158  CG2 ILE A 294      55.459  57.077  22.876  1.00  0.69           C
ATOM   2159  CD1 ILE A 294      56.308  57.730  25.785  1.00  0.69           C
ATOM   2160  N   HIS A 295      53.168  55.220  21.554  1.00  0.62           N
ATOM   2161  CA  HIS A 295      53.196  54.788  20.159  1.00  0.62           C
ATOM   2162  C   HIS A 295      54.450  55.298  19.442  1.00  0.62           C
ATOM   2163  O   HIS A 295      54.793  56.480  19.554  1.00  0.62           O
ATOM   2164  CB  HIS A 295      51.953  55.359  19.476  1.00  0.62           C
ATOM   2165  CG  HIS A 295      51.913  55.130  18.000  1.00  0.62           C
ATOM   2166  ND1 HIS A 295      52.178  56.135  17.092  1.00  0.62           N
ATOM   2167  CD2 HIS A 295      51.607  54.012  17.288  1.00  0.62           C
ATOM   2168  CE1 HIS A 295      52.041  55.561  15.857  1.00  0.62           C
ATOM   2169  NE2 HIS A 295      51.683  54.259  15.943  1.00  0.62           N
ATOM   2170  N   CYS A 296      55.113  54.446  18.673  1.00  0.66           N
ATOM   2171  CA  CYS A 296      56.191  54.882  17.787  1.00  0.66           C
ATOM   2172  C   CYS A 296      55.704  54.706  16.352  1.00  0.66           C
ATOM   2173  O   CYS A 296      54.931  53.800  16.056  1.00  0.66           O
ATOM   2174  CB  CYS A 296      57.464  54.083  18.057  1.00  0.66           C
ATOM   2175  SG  CYS A 296      57.998  54.188  19.784  1.00  0.66           S
ATOM   2176  N   THR A 297      56.096  55.607  15.470  1.00  0.51           N
ATOM   2177  CA  THR A 297      55.462  55.724  14.158  1.00  0.51           C
ATOM   2178  C   THR A 297      55.992  54.780  13.080  1.00  0.51           C
ATOM   2179  O   THR A 297      57.049  54.152  13.222  1.00  0.51           O
ATOM   2180  CB  THR A 297      55.634  57.169  13.645  1.00  0.51           C
ATOM   2181  OG1 THR A 297      57.028  57.485  13.597  1.00  0.51           O
ATOM   2182  CG2 THR A 297      54.972  58.169  14.573  1.00  0.51           C
ATOM   2183  N   GLY A 298      55.264  54.733  11.975  1.00  0.55           N
ATOM   2184  CA  GLY A 298      55.706  54.104  10.740  1.00  0.55           C
ATOM   2185  C   GLY A 298      55.718  55.243   9.741  1.00  0.55           C
ATOM   2186  O   GLY A 298      55.383  56.356  10.164  1.00  0.55           O
ATOM   2187  N   PRO A 299      56.127  55.075   8.473  1.00  0.45           N
ATOM   2188  CA  PRO A 299      56.125  56.252   7.592  1.00  0.45           C
ATOM   2189  C   PRO A 299      54.762  56.913   7.403  1.00  0.45           C
ATOM   2190  O   PRO A 299      53.767  56.263   7.077  1.00  0.45           O
ATOM   2191  CB  PRO A 299      56.638  55.692   6.261  1.00  0.45           C
ATOM   2192  CG  PRO A 299      57.421  54.511   6.647  1.00  0.45           C
ATOM   2193  CD  PRO A 299      56.633  53.888   7.767  1.00  0.45           C
ATOM   2194  N   GLU A 300      54.729  58.212   7.643  1.00  0.49           N
ATOM   2195  CA  GLU A 300      53.549  59.058   7.510  1.00  0.49           C
ATOM   2196  C   GLU A 300      54.174  60.441   7.368  1.00  0.49           C
ATOM   2197  O   GLU A 300      55.388  60.557   7.566  1.00  0.49           O
ATOM   2198  CB  GLU A 300      52.641  58.983   8.748  1.00  0.49           C
ATOM   2199  CG  GLU A 300      53.244  59.450  10.073  1.00  0.49           C
ATOM   2200  CD  GLU A 300      52.221  59.435  11.201  1.00  0.49           C
ATOM   2201  OE1 GLU A 300      51.084  59.941  11.015  1.00  0.49           O
ATOM   2202  OE2 GLU A 300      52.540  58.955  12.312  1.00  0.49           O
ATOM   2203  N   ASP A 301      53.402  61.470   7.051  1.00  0.44           N
ATOM   2204  CA  ASP A 301      53.941  62.831   6.964  1.00  0.44           C
ATOM   2205  C   ASP A 301      54.529  63.284   8.305  1.00  0.44           C
ATOM   2206  O   ASP A 301      53.989  62.988   9.376  1.00  0.44           O
ATOM   2207  CB  ASP A 301      52.854  63.827   6.549  1.00  0.44           C
ATOM   2208  CG  ASP A 301      52.380  63.627   5.125  1.00  0.44           C
ATOM   2209  OD1 ASP A 301      53.192  63.264   4.249  1.00  0.44           O
ATOM   2210  OD2 ASP A 301      51.197  63.909   4.836  1.00  0.44           O
ATOM   2211  N   VAL A 302      55.634  64.015   8.244  1.00  0.52           N
ATOM   2212  CA  VAL A 302      56.392  64.433   9.427  1.00  0.52           C
ATOM   2213  C   VAL A 302      56.535  65.949   9.368  1.00  0.52           C
ATOM   2214  O   VAL A 302      56.794  66.482   8.289  1.00  0.52           O
ATOM   2215  CB  VAL A 302      57.811  63.779   9.450  1.00  0.52           C
ATOM   2216  CG1 VAL A 302      58.534  64.039  10.768  1.00  0.52           C
ATOM   2217  CG2 VAL A 302      57.730  62.267   9.229  1.00  0.52           C
ATOM   2218  N   VAL A 303      56.354  66.644  10.483  1.00  0.74           N
ATOM   2219  CA  VAL A 303      56.514  68.101  10.530  1.00  0.74           C
ATOM   2220  C   VAL A 303      57.969  68.442  10.858  1.00  0.74           C
ATOM   2221  O   VAL A 303      58.447  68.226  11.978  1.00  0.74           O
ATOM   2222  CB  VAL A 303      55.543  68.743  11.563  1.00  0.74           C
ATOM   2223  CG1 VAL A 303      55.678  70.270  11.604  1.00  0.74           C
ATOM   2224  CG2 VAL A 303      54.091  68.373  11.232  1.00  0.74           C
ATOM   2225  N   ARG A 304      58.700  68.936   9.867  1.00  0.72           N
ATOM   2226  CA  ARG A 304      60.113  69.304  10.019  1.00  0.72           C
ATOM   2227  C   ARG A 304      60.268  70.715   9.484  1.00  0.72           C
ATOM   2228  O   ARG A 304      59.719  71.032   8.432  1.00  0.72           O
ATOM   2229  CB  ARG A 304      60.999  68.343   9.211  1.00  0.72           C
ATOM   2230  CG  ARG A 304      60.922  66.883   9.645  1.00  0.72           C
ATOM   2231  CD  ARG A 304      61.595  66.620  10.983  1.00  0.72           C
ATOM   2232  NE  ARG A 304      62.946  66.076  10.788  1.00  0.72           N
ATOM   2233  CZ  ARG A 304      63.303  64.800  10.829  1.00  0.72           C
ATOM   2234  NH1 ARG A 304      64.548  64.524  10.586  1.00  0.72           N
ATOM   2235  NH2 ARG A 304      62.505  63.821  11.162  1.00  0.72           N
ATOM   2236  N   GLY A 305      60.978  71.573  10.196  1.00  0.79           N
ATOM   2237  CA  GLY A 305      61.144  72.947   9.751  1.00  0.79           C
ATOM   2238  C   GLY A 305      62.604  73.308   9.616  1.00  0.79           C
ATOM   2239  O   GLY A 305      63.417  72.819  10.388  1.00  0.79           O
ATOM   2240  N   GLN A 306      62.952  74.182   8.686  1.00  0.74           N
ATOM   2241  CA  GLN A 306      64.327  74.665   8.549  1.00  0.74           C
ATOM   2242  C   GLN A 306      64.240  76.178   8.427  1.00  0.74           C
ATOM   2243  O   GLN A 306      63.445  76.677   7.628  1.00  0.74           O
ATOM   2244  CB  GLN A 306      64.970  74.035   7.317  1.00  0.74           C
ATOM   2245  CG  GLN A 306      66.449  74.320   7.132  1.00  0.74           C
ATOM   2246  CD  GLN A 306      66.980  73.667   5.874  1.00  0.74           C
ATOM   2247  OE1 GLN A 306      66.543  73.987   4.778  1.00  0.74           O
ATOM   2248  NE2 GLN A 306      67.890  72.743   6.007  1.00  0.74           N
ATOM   2249  N   TYR A 307      64.976  76.922   9.240  1.00  0.71           N
ATOM   2250  CA  TYR A 307      64.792  78.368   9.232  1.00  0.71           C
ATOM   2251  C   TYR A 307      65.275  79.015   7.942  1.00  0.71           C
ATOM   2252  O   TYR A 307      66.284  78.631   7.338  1.00  0.71           O
ATOM   2253  CB  TYR A 307      65.386  79.069  10.460  1.00  0.71           C
ATOM   2254  CG  TYR A 307      66.876  78.950  10.708  1.00  0.71           C
ATOM   2255  CD1 TYR A 307      67.798  79.740   9.992  1.00  0.71           C
ATOM   2256  CD2 TYR A 307      67.362  78.155  11.765  1.00  0.71           C
ATOM   2257  CE1 TYR A 307      69.166  79.795  10.375  1.00  0.71           C
ATOM   2258  CE2 TYR A 307      68.738  78.183  12.131  1.00  0.71           C
ATOM   2259  CZ  TYR A 307      69.613  79.034  11.453  1.00  0.71           C
ATOM   2260  OH  TYR A 307      70.913  79.154  11.863  1.00  0.71           O
ATOM   2261  N   GLY A 308      64.489  79.990   7.526  1.00  0.68           N
ATOM   2262  CA  GLY A 308      64.805  80.861   6.416  1.00  0.68           C
ATOM   2263  C   GLY A 308      65.356  82.139   7.005  1.00  0.68           C
ATOM   2264  O   GLY A 308      65.658  82.202   8.198  1.00  0.68           O
ATOM   2265  N   GLY A 309      65.484  83.167   6.189  1.00  0.61           N
ATOM   2266  CA  GLY A 309      66.036  84.421   6.660  1.00  0.61           C
ATOM   2267  C   GLY A 309      65.998  85.444   5.553  1.00  0.61           C
ATOM   2268  O   GLY A 309      65.089  85.420   4.716  1.00  0.61           O
ATOM   2269  N   GLY A 310      66.982  86.324   5.533  1.00  0.42           N
ATOM   2270  CA  GLY A 310      67.097  87.342   4.510  1.00  0.42           C
ATOM   2271  C   GLY A 310      66.516  88.647   4.994  1.00  0.42           C
ATOM   2272  O   GLY A 310      66.282  88.828   6.185  1.00  0.42           O
ATOM   2273  N   VAL A 311      66.231  89.540   4.060  1.00  0.45           N
ATOM   2274  CA  VAL A 311      65.710  90.881   4.354  1.00  0.45           C
ATOM   2275  C   VAL A 311      64.458  90.844   5.234  1.00  0.45           C
ATOM   2276  O   VAL A 311      64.275  91.695   6.108  1.00  0.45           O
ATOM   2277  CB  VAL A 311      65.426  91.622   3.012  1.00  0.45           C
ATOM   2278  CG1 VAL A 311      64.931  93.051   3.239  1.00  0.45           C
ATOM   2279  CG2 VAL A 311      66.697  91.661   2.147  1.00  0.45           C
ATOM   2280  N   LEU A 312      63.654  89.797   5.092  1.00  0.43           N
ATOM   2281  CA  LEU A 312      62.454  89.610   5.912  1.00  0.43           C
ATOM   2282  C   LEU A 312      62.727  89.524   7.417  1.00  0.43           C
ATOM   2283  O   LEU A 312      61.894  89.956   8.210  1.00  0.43           O
ATOM   2284  CB  LEU A 312      61.734  88.324   5.487  1.00  0.43           C
ATOM   2285  CG  LEU A 312      61.242  88.189   4.037  1.00  0.43           C
ATOM   2286  CD1 LEU A 312      60.670  86.795   3.821  1.00  0.43           C
ATOM   2287  CD2 LEU A 312      60.184  89.222   3.676  1.00  0.43           C
ATOM   2288  N   GLY A 313      63.880  88.995   7.812  1.00  0.48           N
ATOM   2289  CA  GLY A 313      64.225  88.841   9.221  1.00  0.48           C
ATOM   2290  C   GLY A 313      65.290  89.818   9.678  1.00  0.48           C
ATOM   2291  O   GLY A 313      65.794  89.748  10.804  1.00  0.48           O
ATOM   2292  N   GLY A 314      65.648  90.710   8.768  1.00  0.54           N
ATOM   2293  CA  GLY A 314      66.764  91.622   8.952  1.00  0.54           C
ATOM   2294  C   GLY A 314      68.004  91.000   8.344  1.00  0.54           C
ATOM   2295  O   GLY A 314      68.214  89.794   8.394  1.00  0.54           O
ATOM   2296  N   THR A 315      68.828  91.818   7.715  1.00  0.45           N
ATOM   2297  CA  THR A 315      69.853  91.301   6.810  1.00  0.45           C
ATOM   2298  C   THR A 315      70.909  90.312   7.331  1.00  0.45           C
ATOM   2299  O   THR A 315      71.265  89.398   6.574  1.00  0.45           O
ATOM   2300  CB  THR A 315      70.568  92.458   6.086  1.00  0.45           C
ATOM   2301  OG1 THR A 315      71.150  93.350   7.042  1.00  0.45           O
ATOM   2302  CG2 THR A 315      69.584  93.268   5.259  1.00  0.45           C
ATOM   2303  N   PRO A 316      71.399  90.418   8.589  1.00  0.46           N
ATOM   2304  CA  PRO A 316      72.355  89.359   8.949  1.00  0.46           C
ATOM   2305  C   PRO A 316      71.729  88.005   9.293  1.00  0.46           C
ATOM   2306  O   PRO A 316      72.447  87.023   9.485  1.00  0.46           O
ATOM   2307  CB  PRO A 316      73.035  89.937  10.192  1.00  0.46           C
ATOM   2308  CG  PRO A 316      71.966  90.696  10.851  1.00  0.46           C
ATOM   2309  CD  PRO A 316      71.245  91.368   9.713  1.00  0.46           C
ATOM   2310  N   VAL A 317      70.410  87.940   9.408  1.00  0.63           N
ATOM   2311  CA  VAL A 317      69.716  86.723   9.821  1.00  0.63           C
ATOM   2312  C   VAL A 317      69.455  85.903   8.560  1.00  0.63           C
ATOM   2313  O   VAL A 317      68.511  86.168   7.830  1.00  0.63           O
ATOM   2314  CB  VAL A 317      68.396  87.095  10.566  1.00  0.63           C
ATOM   2315  CG1 VAL A 317      67.694  85.863  11.111  1.00  0.63           C
ATOM   2316  CG2 VAL A 317      68.691  88.059  11.726  1.00  0.63           C
ATOM   2317  N   ARG A 318      70.338  84.971   8.230  1.00  0.45           N
ATOM   2318  CA  ARG A 318      70.256  84.223   6.966  1.00  0.45           C
ATOM   2319  C   ARG A 318      69.533  82.902   7.152  1.00  0.45           C
ATOM   2320  O   ARG A 318      69.388  82.432   8.280  1.00  0.45           O
ATOM   2321  CB  ARG A 318      71.664  83.915   6.460  1.00  0.45           C
ATOM   2322  CG  ARG A 318      72.527  85.152   6.229  1.00  0.45           C
ATOM   2323  CD  ARG A 318      73.973  84.772   5.986  1.00  0.45           C
ATOM   2324  NE  ARG A 318      74.549  84.139   7.181  1.00  0.45           N
ATOM   2325  CZ  ARG A 318      75.801  83.733   7.328  1.00  0.45           C
ATOM   2326  NH1 ARG A 318      76.139  83.131   8.431  1.00  0.45           N
ATOM   2327  NH2 ARG A 318      76.746  83.945   6.450  1.00  0.45           N
ATOM   2328  N   GLY A 319      69.129  82.283   6.054  1.00  0.68           N
ATOM   2329  CA  GLY A 319      68.593  80.934   6.118  1.00  0.68           C
ATOM   2330  C   GLY A 319      69.663  79.950   6.546  1.00  0.68           C
ATOM   2331  O   GLY A 319      70.859  80.204   6.386  1.00  0.68           O
ATOM   2332  N   TYR A 320      69.243  78.814   7.081  1.00  0.69           N
ATOM   2333  CA  TYR A 320      70.162  77.834   7.659  1.00  0.69           C
ATOM   2334  C   TYR A 320      71.224  77.335   6.683  1.00  0.69           C
ATOM   2335  O   TYR A 320      72.381  77.183   7.057  1.00  0.69           O
ATOM   2336  CB  TYR A 320      69.353  76.656   8.200  1.00  0.69           C
ATOM   2337  CG  TYR A 320      70.201  75.510   8.703  1.00  0.69           C
ATOM   2338  CD1 TYR A 320      70.875  75.578   9.942  1.00  0.69           C
ATOM   2339  CD2 TYR A 320      70.345  74.344   7.928  1.00  0.69           C
ATOM   2340  CE1 TYR A 320      71.678  74.489  10.390  1.00  0.69           C
ATOM   2341  CE2 TYR A 320      71.158  73.273   8.369  1.00  0.69           C
ATOM   2342  CZ  TYR A 320      71.835  73.360   9.582  1.00  0.69           C
ATOM   2343  OH  TYR A 320      72.680  72.343   9.956  1.00  0.69           O
ATOM   2344  N   ARG A 321      70.875  77.145   5.417  1.00  0.60           N
ATOM   2345  CA  ARG A 321      71.854  76.676   4.425  1.00  0.60           C
ATOM   2346  C   ARG A 321      72.997  77.643   4.137  1.00  0.60           C
ATOM   2347  O   ARG A 321      73.958  77.271   3.463  1.00  0.60           O
ATOM   2348  CB  ARG A 321      71.174  76.298   3.105  1.00  0.60           C
ATOM   2349  CG  ARG A 321      70.592  77.469   2.317  1.00  0.60           C
ATOM   2350  CD  ARG A 321      70.106  77.011   0.953  1.00  0.60           C
ATOM   2351  NE  ARG A 321      69.548  78.122   0.171  1.00  0.60           N
ATOM   2352  CZ  ARG A 321      70.209  78.954  -0.619  1.00  0.60           C
ATOM   2353  NH1 ARG A 321      69.528  79.865  -1.248  1.00  0.60           N
ATOM   2354  NH2 ARG A 321      71.501  78.924  -0.813  1.00  0.60           N
ATOM   2355  N   ASP A 322      72.893  78.884   4.588  1.00  0.63           N
ATOM   2356  CA  ASP A 322      73.912  79.904   4.331  1.00  0.63           C
ATOM   2357  C   ASP A 322      74.739  80.184   5.587  1.00  0.63           C
ATOM   2358  O   ASP A 322      75.629  81.035   5.593  1.00  0.63           O
ATOM   2359  CB  ASP A 322      73.236  81.180   3.822  1.00  0.63           C
ATOM   2360  CG  ASP A 322      72.673  81.014   2.423  1.00  0.63           C
ATOM   2361  OD1 ASP A 322      73.450  80.679   1.494  1.00  0.63           O
ATOM   2362  OD2 ASP A 322      71.460  81.223   2.213  1.00  0.63           O
ATOM   2363  N   GLU A 323      74.467  79.449   6.654  1.00  0.63           N
ATOM   2364  CA  GLU A 323      75.241  79.566   7.890  1.00  0.63           C
ATOM   2365  C   GLU A 323      76.589  78.860   7.709  1.00  0.63           C
ATOM   2366  O   GLU A 323      76.733  78.019   6.806  1.00  0.63           O
ATOM   2367  CB  GLU A 323      74.468  78.931   9.047  1.00  0.63           C
ATOM   2368  CG  GLU A 323      73.189  79.656   9.448  1.00  0.63           C
ATOM   2369  CD  GLU A 323      73.405  80.907  10.301  1.00  0.63           C
ATOM   2370  OE1 GLU A 323      74.529  81.450  10.441  1.00  0.63           O
ATOM   2371  OE2 GLU A 323      72.402  81.369  10.894  1.00  0.63           O
ATOM   2372  N   PRO A 324      77.600  79.187   8.538  1.00  0.63           N
ATOM   2373  CA  PRO A 324      78.870  78.507   8.261  1.00  0.63           C
ATOM   2374  C   PRO A 324      78.831  77.008   8.532  1.00  0.63           C
ATOM   2375  O   PRO A 324      78.135  76.522   9.423  1.00  0.63           O
ATOM   2376  CB  PRO A 324      79.849  79.212   9.203  1.00  0.63           C
ATOM   2377  CG  PRO A 324      79.004  79.622  10.347  1.00  0.63           C
ATOM   2378  CD  PRO A 324      77.744  80.106   9.683  1.00  0.63           C
ATOM   2379  N   ASP A 325      79.596  76.297   7.718  1.00  0.61           N
ATOM   2380  CA  ASP A 325      79.789  74.842   7.747  1.00  0.61           C
ATOM   2381  C   ASP A 325      78.543  74.007   7.464  1.00  0.61           C
ATOM   2382  O   ASP A 325      78.574  72.779   7.555  1.00  0.61           O
ATOM   2383  CB  ASP A 325      80.500  74.388   9.030  1.00  0.61           C
ATOM   2384  CG  ASP A 325      81.878  75.003   9.172  1.00  0.61           C
ATOM   2385  OD1 ASP A 325      82.526  75.318   8.145  1.00  0.61           O
ATOM   2386  OD2 ASP A 325      82.358  75.165  10.313  1.00  0.61           O
ATOM   2387  N   VAL A 326      77.460  74.647   7.055  1.00  0.68           N
ATOM   2388  CA  VAL A 326      76.264  73.938   6.614  1.00  0.68           C
ATOM   2389  C   VAL A 326      76.409  73.688   5.113  1.00  0.68           C
ATOM   2390  O   VAL A 326      76.800  74.590   4.366  1.00  0.68           O
ATOM   2391  CB  VAL A 326      75.000  74.778   6.915  1.00  0.68           C
ATOM   2392  CG1 VAL A 326      73.753  74.065   6.422  1.00  0.68           C
ATOM   2393  CG2 VAL A 326      74.883  75.035   8.428  1.00  0.68           C
ATOM   2394  N   ALA A 327      76.127  72.478   4.651  1.00  0.68           N
ATOM   2395  CA  ALA A 327      76.188  72.181   3.222  1.00  0.68           C
ATOM   2396  C   ALA A 327      75.035  72.918   2.511  1.00  0.68           C
ATOM   2397  O   ALA A 327      73.927  72.967   3.046  1.00  0.68           O
ATOM   2398  CB  ALA A 327      76.076  70.661   3.013  1.00  0.68           C
ATOM   2399  N   PRO A 328      75.250  73.480   1.306  1.00  0.65           N
ATOM   2400  CA  PRO A 328      74.099  74.140   0.667  1.00  0.65           C
ATOM   2401  C   PRO A 328      72.885  73.243   0.409  1.00  0.65           C
ATOM   2402  O   PRO A 328      71.742  73.697   0.508  1.00  0.65           O
ATOM   2403  CB  PRO A 328      74.675  74.621  -0.668  1.00  0.65           C
ATOM   2404  CG  PRO A 328      76.123  74.755  -0.414  1.00  0.65           C
ATOM   2405  CD  PRO A 328      76.460  73.604   0.474  1.00  0.65           C
ATOM   2406  N   ALA A 329      73.110  71.968   0.116  1.00  0.64           N
ATOM   2407  CA  ALA A 329      72.023  71.019  -0.132  1.00  0.64           C
ATOM   2408  C   ALA A 329      71.373  70.472   1.145  1.00  0.64           C
ATOM   2409  O   ALA A 329      70.541  69.567   1.077  1.00  0.64           O
ATOM   2410  CB  ALA A 329      72.557  69.858  -0.964  1.00  0.64           C
ATOM   2411  N   SER A 330      71.777  70.982   2.301  1.00  0.67           N
ATOM   2412  CA  SER A 330      71.315  70.452   3.581  1.00  0.67           C
ATOM   2413  C   SER A 330      69.803  70.447   3.742  1.00  0.67           C
ATOM   2414  O   SER A 330      69.101  71.393   3.357  1.00  0.67           O
ATOM   2415  CB  SER A 330      71.898  71.270   4.731  1.00  0.67           C
ATOM   2416  OG  SER A 330      71.420  70.798   5.975  1.00  0.67           O
ATOM   2417  N   ARG A 331      69.322  69.381   4.365  1.00  0.65           N
ATOM   2418  CA  ARG A 331      67.914  69.204   4.717  1.00  0.65           C
ATOM   2419  C   ARG A 331      67.807  69.023   6.226  1.00  0.65           C
ATOM   2420  O   ARG A 331      66.789  68.574   6.741  1.00  0.65           O
ATOM   2421  CB  ARG A 331      67.330  67.996   3.976  1.00  0.65           C
ATOM   2422  CG  ARG A 331      67.346  68.098   2.454  1.00  0.65           C
ATOM   2423  CD  ARG A 331      66.407  69.177   1.919  1.00  0.65           C
ATOM   2424  NE  ARG A 331      66.432  69.217   0.450  1.00  0.65           N
ATOM   2425  CZ  ARG A 331      67.109  70.064  -0.313  1.00  0.65           C
ATOM   2426  NH1 ARG A 331      66.996  69.975  -1.607  1.00  0.65           N
ATOM   2427  NH2 ARG A 331      67.884  71.007   0.153  1.00  0.65           N
ATOM   2428  N   THR A 332      68.871  69.363   6.935  1.00  0.77           N
ATOM   2429  CA  THR A 332      68.874  69.311   8.394  1.00  0.77           C
ATOM   2430  C   THR A 332      67.804  70.243   8.938  1.00  0.77           C
ATOM   2431  O   THR A 332      67.786  71.438   8.636  1.00  0.77           O
ATOM   2432  CB  THR A 332      70.246  69.731   8.931  1.00  0.77           C
ATOM   2433  OG1 THR A 332      71.225  68.840   8.400  1.00  0.77           O
ATOM   2434  CG2 THR A 332      70.350  69.664  10.423  1.00  0.77           C
ATOM   2435  N   GLU A 333      66.880  69.692   9.707  1.00  0.76           N
ATOM   2436  CA  GLU A 333      65.832  70.500  10.302  1.00  0.76           C
ATOM   2437  C   GLU A 333      66.406  71.262  11.489  1.00  0.76           C
ATOM   2438  O   GLU A 333      67.275  70.779  12.218  1.00  0.76           O
ATOM   2439  CB  GLU A 333      64.622  69.651  10.719  1.00  0.76           C
ATOM   2440  CG  GLU A 333      64.777  68.772  11.959  1.00  0.76           C
ATOM   2441  CD  GLU A 333      65.755  67.625  11.789  1.00  0.76           C
ATOM   2442  OE1 GLU A 333      65.899  67.099  10.659  1.00  0.76           O
ATOM   2443  OE2 GLU A 333      66.362  67.202  12.789  1.00  0.76           O
ATOM   2444  N   THR A 334      65.879  72.454  11.695  1.00  0.82           N
ATOM   2445  CA  THR A 334      66.280  73.323  12.793  1.00  0.82           C
ATOM   2446  C   THR A 334      65.076  73.512  13.695  1.00  0.82           C
ATOM   2447  O   THR A 334      65.098  74.313  14.620  1.00  0.82           O
ATOM   2448  CB  THR A 334      66.732  74.688  12.267  1.00  0.82           C
ATOM   2449  OG1 THR A 334      65.659  75.297  11.544  1.00  0.82           O
ATOM   2450  CG2 THR A 334      67.896  74.559  11.309  1.00  0.82           C
ATOM   2451  N   TYR A 335      64.011  72.790  13.376  1.00  0.80           N
ATOM   2452  CA  TYR A 335      62.759  72.821  14.116  1.00  0.80           C
ATOM   2453  C   TYR A 335      62.062  71.479  13.944  1.00  0.80           C
ATOM   2454  O   TYR A 335      62.059  70.924  12.840  1.00  0.80           O
ATOM   2455  CB  TYR A 335      61.865  73.921  13.550  1.00  0.80           C
ATOM   2456  CG  TYR A 335      60.517  74.026  14.214  1.00  0.80           C
ATOM   2457  CD1 TYR A 335      59.430  73.240  13.782  1.00  0.80           C
ATOM   2458  CD2 TYR A 335      60.326  74.907  15.291  1.00  0.80           C
ATOM   2459  CE1 TYR A 335      58.186  73.303  14.453  1.00  0.80           C
ATOM   2460  CE2 TYR A 335      59.078  74.992  15.949  1.00  0.80           C
ATOM   2461  CZ  TYR A 335      58.029  74.176  15.534  1.00  0.80           C
ATOM   2462  OH  TYR A 335      56.845  74.264  16.204  1.00  0.80           O
ATOM   2463  N   VAL A 336      61.450  70.982  15.006  1.00  0.83           N
ATOM   2464  CA  VAL A 336      60.661  69.751  14.981  1.00  0.83           C
ATOM   2465  C   VAL A 336      59.389  70.112  15.736  1.00  0.83           C
ATOM   2466  O   VAL A 336      59.465  70.820  16.739  1.00  0.83           O
ATOM   2467  CB  VAL A 336      61.405  68.578  15.703  1.00  0.83           C
ATOM   2468  CG1 VAL A 336      60.550  67.315  15.805  1.00  0.83           C
ATOM   2469  CG2 VAL A 336      62.686  68.209  14.963  1.00  0.83           C
ATOM   2470  N   ALA A 337      58.245  69.616  15.288  1.00  0.83           N
ATOM   2471  CA  ALA A 337      57.044  69.578  16.110  1.00  0.83           C
ATOM   2472  C   ALA A 337      56.481  68.188  15.854  1.00  0.83           C
ATOM   2473  O   ALA A 337      56.656  67.668  14.757  1.00  0.83           O
ATOM   2474  CB  ALA A 337      56.047  70.668  15.716  1.00  0.83           C
ATOM   2475  N   MET A 338      55.830  67.585  16.833  1.00  0.75           N
ATOM   2476  CA  MET A 338      55.209  66.277  16.651  1.00  0.75           C
ATOM   2477  C   MET A 338      54.054  66.127  17.627  1.00  0.75           C
ATOM   2478  O   MET A 338      53.957  66.865  18.614  1.00  0.75           O
ATOM   2479  CB  MET A 338      56.224  65.150  16.866  1.00  0.75           C
ATOM   2480  CG  MET A 338      56.818  65.095  18.266  1.00  0.75           C
ATOM   2481  SD  MET A 338      57.994  63.738  18.450  1.00  0.75           S
ATOM   2482  CE  MET A 338      59.397  64.251  17.448  1.00  0.75           C
ATOM   2483  N   LYS A 339      53.199  65.159  17.338  1.00  0.73           N
ATOM   2484  CA  LYS A 339      52.070  64.775  18.176  1.00  0.73           C
ATOM   2485  C   LYS A 339      52.396  63.368  18.634  1.00  0.73           C
ATOM   2486  O   LYS A 339      52.778  62.523  17.818  1.00  0.73           O
ATOM   2487  CB  LYS A 339      50.791  64.761  17.336  1.00  0.73           C
ATOM   2488  CG  LYS A 339      49.570  64.165  18.020  1.00  0.73           C
ATOM   2489  CD  LYS A 339      48.442  64.063  17.019  1.00  0.73           C
ATOM   2490  CE  LYS A 339      47.251  63.340  17.609  1.00  0.73           C
ATOM   2491  NZ  LYS A 339      46.195  63.245  16.574  1.00  0.73           N
ATOM   2492  N   LEU A 340      52.234  63.118  19.919  1.00  0.75           N
ATOM   2493  CA  LEU A 340      52.461  61.810  20.514  1.00  0.75           C
ATOM   2494  C   LEU A 340      51.192  61.376  21.222  1.00  0.75           C
ATOM   2495  O   LEU A 340      50.345  62.210  21.562  1.00  0.75           O
ATOM   2496  CB  LEU A 340      53.612  61.873  21.518  1.00  0.75           C
ATOM   2497  CG  LEU A 340      55.000  62.277  21.010  1.00  0.75           C
ATOM   2498  CD1 LEU A 340      55.976  62.224  22.166  1.00  0.75           C
ATOM   2499  CD2 LEU A 340      55.484  61.364  19.905  1.00  0.75           C
ATOM   2500  N   ALA A 341      51.076  60.074  21.428  1.00  0.75           N
ATOM   2501  CA  ALA A 341      49.923  59.468  22.073  1.00  0.75           C
ATOM   2502  C   ALA A 341      50.412  58.319  22.962  1.00  0.75           C
ATOM   2503  O   ALA A 341      51.436  57.684  22.676  1.00  0.75           O
ATOM   2504  CB  ALA A 341      48.953  58.970  20.996  1.00  0.75           C
ATOM   2505  N   ILE A 342      49.695  58.076  24.048  1.00  0.70           N
ATOM   2506  CA  ILE A 342      50.027  57.033  25.015  1.00  0.70           C
ATOM   2507  C   ILE A 342      48.828  56.095  25.025  1.00  0.70           C
ATOM   2508  O   ILE A 342      47.696  56.522  25.257  1.00  0.70           O
ATOM   2509  CB  ILE A 342      50.201  57.606  26.456  1.00  0.70           C
ATOM   2510  CG1 ILE A 342      51.215  58.765  26.499  1.00  0.70           C
ATOM   2511  CG2 ILE A 342      50.634  56.497  27.443  1.00  0.70           C
ATOM   2512  CD1 ILE A 342      51.130  59.622  27.757  1.00  0.70           C
ATOM   2513  N   ASP A 343      49.041  54.814  24.779  1.00  0.64           N
ATOM   2514  CA  ASP A 343      47.970  53.818  24.847  1.00  0.64           C
ATOM   2515  C   ASP A 343      47.756  53.353  26.291  1.00  0.64           C
ATOM   2516  O   ASP A 343      47.856  52.172  26.612  1.00  0.64           O
ATOM   2517  CB  ASP A 343      48.294  52.625  23.945  1.00  0.64           C
ATOM   2518  CG  ASP A 343      47.137  51.645  23.838  1.00  0.64           C
ATOM   2519  OD1 ASP A 343      45.953  52.071  23.894  1.00  0.64           O
ATOM   2520  OD2 ASP A 343      47.389  50.429  23.680  1.00  0.64           O
ATOM   2521  N   ASN A 344      47.473  54.292  27.178  1.00  0.64           N
ATOM   2522  CA  ASN A 344      47.175  53.996  28.578  1.00  0.64           C
ATOM   2523  C   ASN A 344      45.815  54.624  28.800  1.00  0.64           C
ATOM   2524  O   ASN A 344      45.570  55.728  28.325  1.00  0.64           O
ATOM   2525  CB  ASN A 344      48.222  54.598  29.524  1.00  0.64           C
ATOM   2526  CG  ASN A 344      48.000  54.209  30.974  1.00  0.64           C
ATOM   2527  OD1 ASN A 344      46.956  54.480  31.570  1.00  0.64           O
ATOM   2528  ND2 ASN A 344      48.974  53.558  31.551  1.00  0.64           N
ATOM   2529  N   TRP A 345      44.955  53.933  29.530  1.00  0.62           N
ATOM   2530  CA  TRP A 345      43.600  54.378  29.829  1.00  0.62           C
ATOM   2531  C   TRP A 345      43.510  55.805  30.372  1.00  0.62           C
ATOM   2532  O   TRP A 345      42.619  56.555  29.977  1.00  0.62           O
ATOM   2533  CB  TRP A 345      43.035  53.384  30.842  1.00  0.62           C
ATOM   2534  CG  TRP A 345      41.628  53.643  31.256  1.00  0.62           C
ATOM   2535  CD1 TRP A 345      40.499  53.171  30.669  1.00  0.62           C
ATOM   2536  CD2 TRP A 345      41.184  54.389  32.403  1.00  0.62           C
ATOM   2537  NE1 TRP A 345      39.383  53.552  31.358  1.00  0.62           N
ATOM   2538  CE2 TRP A 345      39.765  54.294  32.441  1.00  0.62           C
ATOM   2539  CE3 TRP A 345      41.842  55.112  33.418  1.00  0.62           C
ATOM   2540  CZ2 TRP A 345      38.998  54.893  33.458  1.00  0.62           C
ATOM   2541  CZ3 TRP A 345      41.074  55.733  34.435  1.00  0.62           C
ATOM   2542  CH2 TRP A 345      39.654  55.606  34.445  1.00  0.62           C
ATOM   2543  N   ARG A 346      44.445  56.233  31.215  1.00  0.64           N
ATOM   2544  CA  ARG A 346      44.385  57.595  31.770  1.00  0.64           C
ATOM   2545  C   ARG A 346      44.639  58.687  30.749  1.00  0.64           C
ATOM   2546  O   ARG A 346      44.215  59.818  30.952  1.00  0.64           O
ATOM   2547  CB  ARG A 346      45.378  57.781  32.919  1.00  0.64           C
ATOM   2548  CG  ARG A 346      44.924  57.102  34.189  1.00  0.64           C
ATOM   2549  CD  ARG A 346      45.841  57.401  35.354  1.00  0.64           C
ATOM   2550  NE  ARG A 346      45.299  56.806  36.585  1.00  0.64           N
ATOM   2551  CZ  ARG A 346      45.415  55.542  36.969  1.00  0.64           C
ATOM   2552  NH1 ARG A 346      46.111  54.644  36.325  1.00  0.64           N
ATOM   2553  NH2 ARG A 346      44.788  55.162  38.044  1.00  0.64           N
ATOM   2554  N   TRP A 347      45.310  58.356  29.660  1.00  0.68           N
ATOM   2555  CA  TRP A 347      45.645  59.329  28.625  1.00  0.68           C
ATOM   2556  C   TRP A 347      44.999  58.990  27.289  1.00  0.68           C
ATOM   2557  O   TRP A 347      45.397  59.509  26.242  1.00  0.68           O
ATOM   2558  CB  TRP A 347      47.161  59.397  28.468  1.00  0.68           C
ATOM   2559  CG  TRP A 347      47.869  59.880  29.695  1.00  0.68           C
ATOM   2560  CD1 TRP A 347      48.814  59.218  30.413  1.00  0.68           C
ATOM   2561  CD2 TRP A 347      47.769  61.180  30.306  1.00  0.68           C
ATOM   2562  NE1 TRP A 347      49.356  60.014  31.381  1.00  0.68           N
ATOM   2563  CE2 TRP A 347      48.747  61.236  31.340  1.00  0.68           C
ATOM   2564  CE3 TRP A 347      46.962  62.313  30.075  1.00  0.68           C
ATOM   2565  CZ2 TRP A 347      48.960  62.396  32.114  1.00  0.68           C
ATOM   2566  CZ3 TRP A 347      47.165  63.477  30.854  1.00  0.68           C
ATOM   2567  CH2 TRP A 347      48.174  63.507  31.860  1.00  0.68           C
ATOM   2568  N   ALA A 348      44.024  58.094  27.304  1.00  0.73           N
ATOM   2569  CA  ALA A 348      43.370  57.690  26.068  1.00  0.73           C
ATOM   2570  C   ALA A 348      42.663  58.919  25.486  1.00  0.73           C
ATOM   2571  O   ALA A 348      41.904  59.593  26.179  1.00  0.73           O
ATOM   2572  CB  ALA A 348      42.388  56.545  26.342  1.00  0.73           C
ATOM   2573  N   GLY A 349      42.944  59.231  24.230  1.00  0.76           N
ATOM   2574  CA  GLY A 349      42.363  60.404  23.592  1.00  0.76           C
ATOM   2575  C   GLY A 349      43.025  61.738  23.889  1.00  0.76           C
ATOM   2576  O   GLY A 349      42.584  62.750  23.353  1.00  0.76           O
ATOM   2577  N   VAL A 350      44.070  61.769  24.708  1.00  0.80           N
ATOM   2578  CA  VAL A 350      44.768  63.019  25.041  1.00  0.80           C
ATOM   2579  C   VAL A 350      46.023  63.149  24.188  1.00  0.80           C
ATOM   2580  O   VAL A 350      46.995  62.415  24.405  1.00  0.80           O
ATOM   2581  CB  VAL A 350      45.186  63.064  26.537  1.00  0.80           C
ATOM   2582  CG1 VAL A 350      45.895  64.376  26.907  1.00  0.80           C
ATOM   2583  CG2 VAL A 350      43.960  62.909  27.414  1.00  0.80           C
ATOM   2584  N   PRO A 351      46.019  64.025  23.171  1.00  0.81           N
ATOM   2585  CA  PRO A 351      47.303  64.142  22.476  1.00  0.81           C
ATOM   2586  C   PRO A 351      48.319  64.943  23.289  1.00  0.81           C
ATOM   2587  O   PRO A 351      47.977  65.812  24.100  1.00  0.81           O
ATOM   2588  CB  PRO A 351      46.917  64.859  21.186  1.00  0.81           C
ATOM   2589  CG  PRO A 351      45.789  65.720  21.583  1.00  0.81           C
ATOM   2590  CD  PRO A 351      45.007  64.920  22.581  1.00  0.81           C
ATOM   2591  N   PHE A 352      49.585  64.654  23.049  1.00  0.80           N
ATOM   2592  CA  PHE A 352      50.687  65.383  23.663  1.00  0.80           C
ATOM   2593  C   PHE A 352      51.425  66.006  22.495  1.00  0.80           C
ATOM   2594  O   PHE A 352      51.882  65.294  21.611  1.00  0.80           O
ATOM   2595  CB  PHE A 352      51.591  64.422  24.437  1.00  0.80           C
ATOM   2596  CG  PHE A 352      51.012  63.980  25.755  1.00  0.80           C
ATOM   2597  CD1 PHE A 352      49.987  63.018  25.816  1.00  0.80           C
ATOM   2598  CD2 PHE A 352      51.494  64.537  26.952  1.00  0.80           C
ATOM   2599  CE1 PHE A 352      49.428  62.636  27.059  1.00  0.80           C
ATOM   2600  CE2 PHE A 352      50.978  64.133  28.204  1.00  0.80           C
ATOM   2601  CZ  PHE A 352      49.938  63.189  28.256  1.00  0.80           C
ATOM   2602  N   TYR A 353      51.507  67.323  22.447  1.00  0.80           N
ATOM   2603  CA  TYR A 353      52.178  68.004  21.345  1.00  0.80           C
ATOM   2604  C   TYR A 353      53.496  68.535  21.866  1.00  0.80           C
ATOM   2605  O   TYR A 353      53.553  69.061  22.976  1.00  0.80           O
ATOM   2606  CB  TYR A 353      51.325  69.154  20.832  1.00  0.80           C
ATOM   2607  CG  TYR A 353      49.972  68.710  20.333  1.00  0.80           C
ATOM   2608  CD1 TYR A 353      49.839  68.056  19.089  1.00  0.80           C
ATOM   2609  CD2 TYR A 353      48.810  68.971  21.088  1.00  0.80           C
ATOM   2610  CE1 TYR A 353      48.555  67.718  18.581  1.00  0.80           C
ATOM   2611  CE2 TYR A 353      47.532  68.634  20.584  1.00  0.80           C
ATOM   2612  CZ  TYR A 353      47.421  68.018  19.335  1.00  0.80           C
ATOM   2613  OH  TYR A 353      46.176  67.705  18.874  1.00  0.80           O
ATOM   2614  N   LEU A 354      54.571  68.366  21.118  1.00  0.82           N
ATOM   2615  CA  LEU A 354      55.880  68.816  21.578  1.00  0.82           C
ATOM   2616  C   LEU A 354      56.569  69.495  20.416  1.00  0.82           C
ATOM   2617  O   LEU A 354      56.494  68.986  19.298  1.00  0.82           O
ATOM   2618  CB  LEU A 354      56.744  67.650  22.068  1.00  0.82           C
ATOM   2619  CG  LEU A 354      56.289  66.870  23.312  1.00  0.82           C
ATOM   2620  CD1 LEU A 354      55.330  65.731  22.990  1.00  0.82           C
ATOM   2621  CD2 LEU A 354      57.505  66.306  24.022  1.00  0.82           C
ATOM   2622  N   ARG A 355      57.241  70.609  20.668  1.00  0.77           N
ATOM   2623  CA  ARG A 355      57.985  71.333  19.636  1.00  0.77           C
ATOM   2624  C   ARG A 355      59.296  71.876  20.182  1.00  0.77           C
ATOM   2625  O   ARG A 355      59.415  72.148  21.379  1.00  0.77           O
ATOM   2626  CB  ARG A 355      57.135  72.472  19.054  1.00  0.77           C
ATOM   2627  CG  ARG A 355      56.663  73.511  20.069  1.00  0.77           C
ATOM   2628  CD  ARG A 355      55.892  74.654  19.422  1.00  0.77           C
ATOM   2629  NE  ARG A 355      55.406  75.585  20.449  1.00  0.77           N
ATOM   2630  CZ  ARG A 355      54.727  76.706  20.256  1.00  0.77           C
ATOM   2631  NH1 ARG A 355      54.368  77.160  19.088  1.00  0.77           N
ATOM   2632  NH2 ARG A 355      54.372  77.401  21.293  1.00  0.77           N
ATOM   2633  N   THR A 356      60.277  72.022  19.307  1.00  0.84           N
ATOM   2634  CA  THR A 356      61.571  72.598  19.664  1.00  0.84           C
ATOM   2635  C   THR A 356      62.159  73.255  18.423  1.00  0.84           C
ATOM   2636  O   THR A 356      61.794  72.875  17.308  1.00  0.84           O
ATOM   2637  CB  THR A 356      62.534  71.515  20.222  1.00  0.84           C
ATOM   2638  OG1 THR A 356      63.748  72.120  20.676  1.00  0.84           O
ATOM   2639  CG2 THR A 356      62.884  70.440  19.197  1.00  0.84           C
ATOM   2640  N   GLY A 357      63.061  74.216  18.581  1.00  0.83           N
ATOM   2641  CA  GLY A 357      63.722  74.794  17.422  1.00  0.83           C
ATOM   2642  C   GLY A 357      64.602  76.013  17.622  1.00  0.83           C
ATOM   2643  O   GLY A 357      64.780  76.488  18.744  1.00  0.83           O
ATOM   2644  N   LYS A 358      65.156  76.494  16.514  1.00  0.76           N
ATOM   2645  CA  LYS A 358      66.074  77.643  16.442  1.00  0.76           C
ATOM   2646  C   LYS A 358      65.425  78.817  15.713  1.00  0.76           C
ATOM   2647  O   LYS A 358      64.503  78.594  14.935  1.00  0.76           O
ATOM   2648  CB  LYS A 358      67.310  77.231  15.629  1.00  0.76           C
ATOM   2649  CG  LYS A 358      68.161  76.106  16.209  1.00  0.76           C
ATOM   2650  CD  LYS A 358      68.865  76.503  17.501  1.00  0.76           C
ATOM   2651  CE  LYS A 358      69.809  75.393  17.928  1.00  0.76           C
ATOM   2652  NZ  LYS A 358      70.574  75.737  19.163  1.00  0.76           N
ATOM   2653  N   ARG A 359      65.935  80.029  15.915  1.00  0.67           N
ATOM   2654  CA  ARG A 359      65.443  81.276  15.285  1.00  0.67           C
ATOM   2655  C   ARG A 359      63.955  81.532  15.511  1.00  0.67           C
ATOM   2656  O   ARG A 359      63.278  82.130  14.677  1.00  0.67           O
ATOM   2657  CB  ARG A 359      65.729  81.318  13.774  1.00  0.67           C
ATOM   2658  CG  ARG A 359      67.181  81.304  13.350  1.00  0.67           C
ATOM   2659  CD  ARG A 359      67.921  82.567  13.737  1.00  0.67           C
ATOM   2660  NE  ARG A 359      69.194  82.671  13.009  1.00  0.67           N
ATOM   2661  CZ  ARG A 359      70.155  83.554  13.236  1.00  0.67           C
ATOM   2662  NH1 ARG A 359      70.076  84.498  14.133  1.00  0.67           N
ATOM   2663  NH2 ARG A 359      71.254  83.484  12.546  1.00  0.67           N
ATOM   2664  N   LEU A 360      63.429  81.075  16.631  1.00  0.73           N
ATOM   2665  CA  LEU A 360      62.012  81.249  16.926  1.00  0.73           C
ATOM   2666  C   LEU A 360      61.862  82.590  17.632  1.00  0.73           C
ATOM   2667  O   LEU A 360      62.865  83.197  18.005  1.00  0.73           O
ATOM   2668  CB  LEU A 360      61.517  80.061  17.749  1.00  0.73           C
ATOM   2669  CG  LEU A 360      61.613  78.713  17.013  1.00  0.73           C
ATOM   2670  CD1 LEU A 360      61.339  77.593  17.981  1.00  0.73           C
ATOM   2671  CD2 LEU A 360      60.653  78.612  15.826  1.00  0.73           C
ATOM   2672  N   ALA A 361      60.648  83.105  17.762  1.00  0.71           N
ATOM   2673  CA  ALA A 361      60.458  84.477  18.237  1.00  0.71           C
ATOM   2674  C   ALA A 361      60.895  84.744  19.685  1.00  0.71           C
ATOM   2675  O   ALA A 361      61.206  85.888  20.031  1.00  0.71           O
ATOM   2676  CB  ALA A 361      58.997  84.886  18.046  1.00  0.71           C
ATOM   2677  N   VAL A 362      60.906  83.724  20.531  1.00  0.72           N
ATOM   2678  CA  VAL A 362      61.311  83.883  21.930  1.00  0.72           C
ATOM   2679  C   VAL A 362      62.128  82.674  22.395  1.00  0.72           C
ATOM   2680  O   VAL A 362      61.842  81.532  22.024  1.00  0.72           O
ATOM   2681  CB  VAL A 362      60.051  84.156  22.824  1.00  0.72           C
ATOM   2682  CG1 VAL A 362      59.071  82.978  22.856  1.00  0.72           C
ATOM   2683  CG2 VAL A 362      60.427  84.584  24.242  1.00  0.72           C
ATOM   2684  N   ARG A 363      63.143  82.910  23.219  1.00  0.65           N
ATOM   2685  CA  ARG A 363      63.786  81.828  23.960  1.00  0.65           C
ATOM   2686  C   ARG A 363      62.830  81.546  25.106  1.00  0.65           C
ATOM   2687  O   ARG A 363      62.703  82.382  26.002  1.00  0.65           O
ATOM   2688  CB  ARG A 363      65.149  82.250  24.521  1.00  0.65           C
ATOM   2689  CG  ARG A 363      65.830  81.155  25.343  1.00  0.65           C
ATOM   2690  CD  ARG A 363      67.011  81.670  26.151  1.00  0.65           C
ATOM   2691  NE  ARG A 363      68.107  82.185  25.321  1.00  0.65           N
ATOM   2692  CZ  ARG A 363      69.103  81.482  24.804  1.00  0.65           C
ATOM   2693  NH1 ARG A 363      70.038  82.118  24.162  1.00  0.65           N
ATOM   2694  NH2 ARG A 363      69.215  80.184  24.881  1.00  0.65           N
ATOM   2695  N   LYS A 364      62.128  80.424  25.071  1.00  0.73           N
ATOM   2696  CA  LYS A 364      61.197  80.062  26.141  1.00  0.73           C
ATOM   2697  C   LYS A 364      61.119  78.547  26.201  1.00  0.73           C
ATOM   2698  O   LYS A 364      61.034  77.888  25.165  1.00  0.73           O
ATOM   2699  CB  LYS A 364      59.820  80.686  25.880  1.00  0.73           C
ATOM   2700  CG  LYS A 364      58.860  80.629  27.072  1.00  0.73           C
ATOM   2701  CD  LYS A 364      57.527  81.362  26.836  1.00  0.73           C
ATOM   2702  CE  LYS A 364      57.655  82.880  26.703  1.00  0.73           C
ATOM   2703  NZ  LYS A 364      56.309  83.546  26.618  1.00  0.73           N
ATOM   2704  N   THR A 365      61.178  78.004  27.403  1.00  0.80           N
ATOM   2705  CA  THR A 365      61.124  76.565  27.618  1.00  0.80           C
ATOM   2706  C   THR A 365      60.005  76.388  28.621  1.00  0.80           C
ATOM   2707  O   THR A 365      60.030  77.003  29.686  1.00  0.80           O
ATOM   2708  CB  THR A 365      62.464  76.042  28.146  1.00  0.80           C
ATOM   2709  OG1 THR A 365      63.492  76.481  27.256  1.00  0.80           O
ATOM   2710  CG2 THR A 365      62.531  74.545  28.206  1.00  0.80           C
ATOM   2711  N   GLU A 366      58.968  75.663  28.242  1.00  0.81           N
ATOM   2712  CA  GLU A 366      57.702  75.700  28.966  1.00  0.81           C
ATOM   2713  C   GLU A 366      56.854  74.461  28.692  1.00  0.81           C
ATOM   2714  O   GLU A 366      57.099  73.718  27.732  1.00  0.81           O
ATOM   2715  CB  GLU A 366      56.926  76.945  28.514  1.00  0.81           C
ATOM   2716  CG  GLU A 366      56.704  76.979  27.008  1.00  0.81           C
ATOM   2717  CD  GLU A 366      55.909  78.168  26.532  1.00  0.81           C
ATOM   2718  OE1 GLU A 366      54.937  78.579  27.209  1.00  0.81           O
ATOM   2719  OE2 GLU A 366      56.218  78.672  25.437  1.00  0.81           O
ATOM   2720  N   ILE A 367      55.849  74.264  29.535  1.00  0.85           N
ATOM   2721  CA  ILE A 367      54.867  73.186  29.404  1.00  0.85           C
ATOM   2722  C   ILE A 367      53.515  73.846  29.646  1.00  0.85           C
ATOM   2723  O   ILE A 367      53.389  74.624  30.590  1.00  0.85           O
ATOM   2724  CB  ILE A 367      55.060  72.071  30.481  1.00  0.85           C
ATOM   2725  CG1 ILE A 367      56.483  71.487  30.405  1.00  0.85           C
ATOM   2726  CG2 ILE A 367      53.973  70.960  30.321  1.00  0.85           C
ATOM   2727  CD1 ILE A 367      56.848  70.555  31.543  1.00  0.85           C
ATOM   2728  N   ALA A 368      52.504  73.530  28.854  1.00  0.89           N
ATOM   2729  CA  ALA A 368      51.135  73.956  29.108  1.00  0.89           C
ATOM   2730  C   ALA A 368      50.274  72.695  29.123  1.00  0.89           C
ATOM   2731  O   ALA A 368      50.498  71.769  28.349  1.00  0.89           O
ATOM   2732  CB  ALA A 368      50.663  74.938  28.046  1.00  0.89           C
ATOM   2733  N   ILE A 369      49.313  72.663  30.027  1.00  0.82           N
ATOM   2734  CA  ILE A 369      48.400  71.543  30.209  1.00  0.82           C
ATOM   2735  C   ILE A 369      47.046  72.216  30.110  1.00  0.82           C
ATOM   2736  O   ILE A 369      46.785  73.193  30.812  1.00  0.82           O
ATOM   2737  CB  ILE A 369      48.596  70.882  31.597  1.00  0.82           C
ATOM   2738  CG1 ILE A 369      49.989  70.229  31.678  1.00  0.82           C
ATOM   2739  CG2 ILE A 369      47.485  69.856  31.881  1.00  0.82           C
ATOM   2740  CD1 ILE A 369      50.436  69.856  33.081  1.00  0.82           C
ATOM   2741  N   HIS A 370      46.219  71.753  29.191  1.00  0.78           N
ATOM   2742  CA  HIS A 370      44.994  72.459  28.849  1.00  0.78           C
ATOM   2743  C   HIS A 370      43.822  71.648  29.350  1.00  0.78           C
ATOM   2744  O   HIS A 370      43.693  70.469  29.020  1.00  0.78           O
ATOM   2745  CB  HIS A 370      44.907  72.608  27.333  1.00  0.78           C
ATOM   2746  CG  HIS A 370      46.023  73.413  26.742  1.00  0.78           C
ATOM   2747  ND1 HIS A 370      45.833  74.548  25.996  1.00  0.78           N
ATOM   2748  CD2 HIS A 370      47.368  73.203  26.726  1.00  0.78           C
ATOM   2749  CE1 HIS A 370      47.022  74.988  25.602  1.00  0.78           C
ATOM   2750  NE2 HIS A 370      47.995  74.216  26.040  1.00  0.78           N
ATOM   2751  N   PHE A 371      42.970  72.260  30.150  1.00  0.70           N
ATOM   2752  CA  PHE A 371      41.773  71.583  30.614  1.00  0.70           C
ATOM   2753  C   PHE A 371      40.754  71.595  29.481  1.00  0.70           C
ATOM   2754  O   PHE A 371      40.785  72.449  28.587  1.00  0.70           O
ATOM   2755  CB  PHE A 371      41.190  72.251  31.862  1.00  0.70           C
ATOM   2756  CG  PHE A 371      42.043  72.083  33.093  1.00  0.70           C
ATOM   2757  CD1 PHE A 371      42.080  70.845  33.763  1.00  0.70           C
ATOM   2758  CD2 PHE A 371      42.805  73.154  33.597  1.00  0.70           C
ATOM   2759  CE1 PHE A 371      42.883  70.665  34.917  1.00  0.70           C
ATOM   2760  CE2 PHE A 371      43.612  72.992  34.751  1.00  0.70           C
ATOM   2761  CZ  PHE A 371      43.650  71.744  35.412  1.00  0.70           C
ATOM   2762  N   ARG A 372      39.830  70.651  29.535  1.00  0.58           N
ATOM   2763  CA  ARG A 372      38.716  70.589  28.595  1.00  0.58           C
ATOM   2764  C   ARG A 372      37.812  71.790  28.793  1.00  0.58           C
ATOM   2765  O   ARG A 372      37.701  72.304  29.905  1.00  0.58           O
ATOM   2766  CB  ARG A 372      37.899  69.322  28.841  1.00  0.58           C
ATOM   2767  CG  ARG A 372      38.612  68.023  28.476  1.00  0.58           C
ATOM   2768  CD  ARG A 372      37.727  66.841  28.802  1.00  0.58           C
ATOM   2769  NE  ARG A 372      36.517  66.847  27.969  1.00  0.58           N
ATOM   2770  CZ  ARG A 372      35.412  66.147  28.173  1.00  0.58           C
ATOM   2771  NH1 ARG A 372      34.442  66.279  27.317  1.00  0.58           N
ATOM   2772  NH2 ARG A 372      35.225  65.374  29.211  1.00  0.58           N
ATOM   2773  N   ARG A 373      37.078  72.182  27.762  1.00  0.50           N
ATOM   2774  CA  ARG A 373      36.009  73.185  27.897  1.00  0.50           C
ATOM   2775  C   ARG A 373      34.720  72.524  28.421  1.00  0.50           C
ATOM   2776  O   ARG A 373      33.628  72.737  27.909  1.00  0.50           O
ATOM   2777  CB  ARG A 373      35.808  73.975  26.592  1.00  0.50           C
ATOM   2778  CG  ARG A 373      35.457  73.157  25.345  1.00  0.50           C
ATOM   2779  CD  ARG A 373      35.162  74.028  24.126  1.00  0.50           C
ATOM   2780  NE  ARG A 373      36.309  74.825  23.662  1.00  0.50           N
ATOM   2781  CZ  ARG A 373      37.304  74.403  22.894  1.00  0.50           C
ATOM   2782  NH1 ARG A 373      38.137  75.282  22.426  1.00  0.50           N
ATOM   2783  NH2 ARG A 373      37.497  73.159  22.549  1.00  0.50           N
ATOM   2784  N   ALA A 374      34.887  71.681  29.430  1.00  0.54           N
ATOM   2785  CA  ALA A 374      33.824  70.872  30.012  1.00  0.54           C
ATOM   2786  C   ALA A 374      34.024  70.918  31.539  1.00  0.54           C
ATOM   2787  O   ALA A 374      35.169  71.111  31.975  1.00  0.54           O
ATOM   2788  CB  ALA A 374      33.935  69.429  29.483  1.00  0.54           C
ATOM   2789  N   PRO A 375      32.976  70.716  32.365  1.00  0.51           N
ATOM   2790  CA  PRO A 375      31.560  70.484  32.040  1.00  0.51           C
ATOM   2791  C   PRO A 375      30.949  71.633  31.254  1.00  0.51           C
ATOM   2792  O   PRO A 375      31.352  72.777  31.418  1.00  0.51           O
ATOM   2793  CB  PRO A 375      30.892  70.396  33.416  1.00  0.51           C
ATOM   2794  CG  PRO A 375      31.965  69.972  34.319  1.00  0.51           C
ATOM   2795  CD  PRO A 375      33.164  70.723  33.828  1.00  0.51           C
ATOM   2796  N   TYR A 376      29.993  71.340  30.390  1.00  0.48           N
ATOM   2797  CA  TYR A 376      29.412  72.356  29.513  1.00  0.48           C
ATOM   2798  C   TYR A 376      28.293  73.110  30.232  1.00  0.48           C
ATOM   2799  O   TYR A 376      27.112  73.005  29.879  1.00  0.48           O
ATOM   2800  CB  TYR A 376      28.922  71.714  28.211  1.00  0.48           C
ATOM   2801  CG  TYR A 376      30.058  71.217  27.337  1.00  0.48           C
ATOM   2802  CD1 TYR A 376      30.599  69.922  27.495  1.00  0.48           C
ATOM   2803  CD2 TYR A 376      30.596  72.046  26.334  1.00  0.48           C
ATOM   2804  CE1 TYR A 376      31.687  69.483  26.685  1.00  0.48           C
ATOM   2805  CE2 TYR A 376      31.669  71.602  25.516  1.00  0.48           C
ATOM   2806  CZ  TYR A 376      32.219  70.336  25.715  1.00  0.48           C
ATOM   2807  OH  TYR A 376      33.285  69.941  24.946  1.00  0.48           O
ATOM   2808  N   ALA A 377      28.678  73.830  31.279  1.00  0.60           N
ATOM   2809  CA  ALA A 377      27.764  74.655  32.061  1.00  0.60           C
ATOM   2810  C   ALA A 377      27.240  75.745  31.129  1.00  0.60           C
ATOM   2811  O   ALA A 377      28.031  76.441  30.508  1.00  0.60           O
ATOM   2812  CB  ALA A 377      28.511  75.279  33.255  1.00  0.60           C
ATOM   2813  N   LEU A 378      25.929  75.890  31.015  1.00  0.55           N
ATOM   2814  CA  LEU A 378      25.362  76.896  30.122  1.00  0.55           C
ATOM   2815  C   LEU A 378      25.059  78.146  30.927  1.00  0.55           C
ATOM   2816  O   LEU A 378      24.062  78.203  31.656  1.00  0.55           O
ATOM   2817  CB  LEU A 378      24.078  76.395  29.453  1.00  0.55           C
ATOM   2818  CG  LEU A 378      24.122  75.081  28.660  1.00  0.55           C
ATOM   2819  CD1 LEU A 378      22.791  74.878  27.968  1.00  0.55           C
ATOM   2820  CD2 LEU A 378      25.228  75.045  27.638  1.00  0.55           C
ATOM   2821  N   PHE A 379      25.926  79.141  30.835  1.00  0.50           N
ATOM   2822  CA  PHE A 379      25.705  80.389  31.560  1.00  0.50           C
ATOM   2823  C   PHE A 379      24.613  81.239  30.911  1.00  0.50           C
ATOM   2824  O   PHE A 379      24.068  82.136  31.562  1.00  0.50           O
ATOM   2825  CB  PHE A 379      26.998  81.197  31.660  1.00  0.50           C
ATOM   2826  CG  PHE A 379      27.902  80.765  32.781  1.00  0.50           C
ATOM   2827  CD1 PHE A 379      28.553  79.515  32.770  1.00  0.50           C
ATOM   2828  CD2 PHE A 379      28.109  81.634  33.867  1.00  0.50           C
ATOM   2829  CE1 PHE A 379      29.394  79.131  33.844  1.00  0.50           C
ATOM   2830  CE2 PHE A 379      28.954  81.268  34.937  1.00  0.50           C
ATOM   2831  CZ  PHE A 379      29.595  80.019  34.928  1.00  0.50           C
ATOM   2832  N   ARG A 380      24.319  80.974  29.637  1.00  0.43           N
ATOM   2833  CA  ARG A 380      23.391  81.753  28.786  1.00  0.43           C
ATOM   2834  C   ARG A 380      23.875  83.187  28.576  1.00  0.43           C
ATOM   2835  O   ARG A 380      23.148  84.072  28.119  1.00  0.43           O
ATOM   2836  CB  ARG A 380      21.944  81.730  29.298  1.00  0.43           C
ATOM   2837  CG  ARG A 380      21.337  80.345  29.435  1.00  0.43           C
ATOM   2838  CD  ARG A 380      19.877  80.481  29.823  1.00  0.43           C
ATOM   2839  NE  ARG A 380      19.196  79.185  29.911  1.00  0.43           N
ATOM   2840  CZ  ARG A 380      17.916  78.990  30.190  1.00  0.43           C
ATOM   2841  NH1 ARG A 380      17.469  77.771  30.202  1.00  0.43           N
ATOM   2842  NH2 ARG A 380      17.074  79.945  30.486  1.00  0.43           N
ATOM   2843  N   ASP A 381      25.140  83.376  28.900  1.00  0.43           N
ATOM   2844  CA  ASP A 381      25.863  84.631  28.745  1.00  0.43           C
ATOM   2845  C   ASP A 381      26.084  84.936  27.271  1.00  0.43           C
ATOM   2846  O   ASP A 381      25.892  84.088  26.393  1.00  0.43           O
ATOM   2847  CB  ASP A 381      27.236  84.507  29.411  1.00  0.43           C
ATOM   2848  CG  ASP A 381      27.186  84.703  30.912  1.00  0.43           C
ATOM   2849  OD1 ASP A 381      26.084  84.814  31.495  1.00  0.43           O
ATOM   2850  OD2 ASP A 381      28.265  84.728  31.524  1.00  0.43           O
ATOM   2851  N   THR A 382      26.529  86.148  26.994  1.00  0.51           N
ATOM   2852  CA  THR A 382      26.995  86.521  25.668  1.00  0.51           C
ATOM   2853  C   THR A 382      28.266  85.731  25.328  1.00  0.51           C
ATOM   2854  O   THR A 382      29.013  85.304  26.210  1.00  0.51           O
ATOM   2855  CB  THR A 382      27.245  88.034  25.667  1.00  0.51           C
ATOM   2856  OG1 THR A 382      27.331  88.487  27.020  1.00  0.51           O
ATOM   2857  CG2 THR A 382      26.088  88.769  25.051  1.00  0.51           C
ATOM   2858  N   PRO A 383      28.496  85.466  24.032  1.00  0.44           N
ATOM   2859  CA  PRO A 383      28.228  84.161  23.409  1.00  0.44           C
ATOM   2860  C   PRO A 383      29.102  82.977  23.819  1.00  0.44           C
ATOM   2861  O   PRO A 383      28.805  81.839  23.457  1.00  0.44           O
ATOM   2862  CB  PRO A 383      28.484  84.439  21.922  1.00  0.44           C
ATOM   2863  CG  PRO A 383      28.353  85.909  21.781  1.00  0.44           C
ATOM   2864  CD  PRO A 383      28.980  86.426  23.026  1.00  0.44           C
ATOM   2865  N   VAL A 384      30.184  83.203  24.549  1.00  0.56           N
ATOM   2866  CA  VAL A 384      31.117  82.129  24.908  1.00  0.56           C
ATOM   2867  C   VAL A 384      30.795  81.724  26.349  1.00  0.56           C
ATOM   2868  O   VAL A 384      31.580  81.848  27.289  1.00  0.56           O
ATOM   2869  CB  VAL A 384      32.597  82.512  24.629  1.00  0.56           C
ATOM   2870  CG1 VAL A 384      33.505  81.275  24.696  1.00  0.56           C
ATOM   2871  CG2 VAL A 384      32.737  83.151  23.229  1.00  0.56           C
ATOM   2872  N   ASP A 385      29.547  81.307  26.494  1.00  0.47           N
ATOM   2873  CA  ASP A 385      28.905  81.005  27.772  1.00  0.47           C
ATOM   2874  C   ASP A 385      29.105  79.591  28.294  1.00  0.47           C
ATOM   2875  O   ASP A 385      28.579  79.236  29.341  1.00  0.47           O
ATOM   2876  CB  ASP A 385      27.398  81.190  27.622  1.00  0.47           C
ATOM   2877  CG  ASP A 385      26.719  80.019  26.938  1.00  0.47           C
ATOM   2878  OD1 ASP A 385      27.095  79.657  25.797  1.00  0.47           O
ATOM   2879  OD2 ASP A 385      25.760  79.474  27.525  1.00  0.47           O
ATOM   2880  N   ARG A 386      29.830  78.779  27.539  1.00  0.37           N
ATOM   2881  CA  ARG A 386      30.013  77.356  27.848  1.00  0.37           C
ATOM   2882  C   ARG A 386      31.406  77.089  28.397  1.00  0.37           C
ATOM   2883  O   ARG A 386      31.943  76.006  28.228  1.00  0.37           O
ATOM   2884  CB  ARG A 386      29.743  76.534  26.583  1.00  0.37           C
ATOM   2885  CG  ARG A 386      28.272  76.352  26.283  1.00  0.37           C
ATOM   2886  CD  ARG A 386      28.046  76.123  24.799  1.00  0.37           C
ATOM   2887  NE  ARG A 386      26.717  75.586  24.474  1.00  0.37           N
ATOM   2888  CZ  ARG A 386      25.580  76.259  24.361  1.00  0.37           C
ATOM   2889  NH1 ARG A 386      24.513  75.617  23.984  1.00  0.37           N
ATOM   2890  NH2 ARG A 386      25.431  77.520  24.666  1.00  0.37           N
ATOM   2891  N   LEU A 387      31.964  78.113  29.031  1.00  0.51           N
ATOM   2892  CA  LEU A 387      33.337  78.145  29.556  1.00  0.51           C
ATOM   2893  C   LEU A 387      34.427  77.951  28.485  1.00  0.51           C
ATOM   2894  O   LEU A 387      34.147  77.613  27.339  1.00  0.51           O
ATOM   2895  CB  LEU A 387      33.471  77.252  30.811  1.00  0.51           C
ATOM   2896  CG  LEU A 387      33.763  75.735  30.893  1.00  0.51           C
ATOM   2897  CD1 LEU A 387      35.231  75.403  30.691  1.00  0.51           C
ATOM   2898  CD2 LEU A 387      33.357  75.183  32.257  1.00  0.51           C
ATOM   2899  N   THR A 388      35.672  78.256  28.820  1.00  0.53           N
ATOM   2900  CA  THR A 388      36.774  78.197  27.856  1.00  0.53           C
ATOM   2901  C   THR A 388      37.859  77.263  28.380  1.00  0.53           C
ATOM   2902  O   THR A 388      37.891  76.963  29.580  1.00  0.53           O
ATOM   2903  CB  THR A 388      37.378  79.604  27.626  1.00  0.53           C
ATOM   2904  OG1 THR A 388      37.658  80.218  28.886  1.00  0.53           O
ATOM   2905  CG2 THR A 388      36.419  80.513  26.892  1.00  0.53           C
ATOM   2906  N   PRO A 389      38.737  76.747  27.498  1.00  0.61           N
ATOM   2907  CA  PRO A 389      39.841  75.955  28.058  1.00  0.61           C
ATOM   2908  C   PRO A 389      40.713  76.758  29.022  1.00  0.61           C
ATOM   2909  O   PRO A 389      41.256  77.813  28.681  1.00  0.61           O
ATOM   2910  CB  PRO A 389      40.647  75.560  26.819  1.00  0.61           C
ATOM   2911  CG  PRO A 389      39.664  75.610  25.713  1.00  0.61           C
ATOM   2912  CD  PRO A 389      38.844  76.820  26.028  1.00  0.61           C
ATOM   2913  N   ASN A 390      40.816  76.259  30.242  1.00  0.68           N
ATOM   2914  CA  ASN A 390      41.618  76.878  31.288  1.00  0.68           C
ATOM   2915  C   ASN A 390      42.958  76.166  31.196  1.00  0.68           C
ATOM   2916  O   ASN A 390      42.994  75.018  30.764  1.00  0.68           O
ATOM   2917  CB  ASN A 390      40.928  76.665  32.633  1.00  0.68           C
ATOM   2918  CG  ASN A 390      39.635  77.435  32.735  1.00  0.68           C
ATOM   2919  OD1 ASN A 390      39.527  78.582  32.321  1.00  0.68           O
ATOM   2920  ND2 ASN A 390      38.630  76.803  33.258  1.00  0.68           N
ATOM   2921  N   ILE A 391      44.057  76.840  31.496  1.00  0.79           N
ATOM   2922  CA  ILE A 391      45.379  76.321  31.128  1.00  0.79           C
ATOM   2923  C   ILE A 391      46.358  76.479  32.283  1.00  0.79           C
ATOM   2924  O   ILE A 391      46.572  77.590  32.765  1.00  0.79           O
ATOM   2925  CB  ILE A 391      45.967  77.057  29.875  1.00  0.79           C
ATOM   2926  CG1 ILE A 391      44.972  77.043  28.691  1.00  0.79           C
ATOM   2927  CG2 ILE A 391      47.300  76.402  29.448  1.00  0.79           C
ATOM   2928  CD1 ILE A 391      45.374  77.885  27.468  1.00  0.79           C
ATOM   2929  N   MET A 392      46.973  75.384  32.700  1.00  0.75           N
ATOM   2930  CA  MET A 392      48.067  75.416  33.668  1.00  0.75           C
ATOM   2931  C   MET A 392      49.350  75.502  32.844  1.00  0.75           C
ATOM   2932  O   MET A 392      49.630  74.603  32.056  1.00  0.75           O
ATOM   2933  CB  MET A 392      48.072  74.128  34.498  1.00  0.75           C
ATOM   2934  CG  MET A 392      49.202  74.033  35.514  1.00  0.75           C
ATOM   2935  SD  MET A 392      49.202  72.403  36.287  1.00  0.75           S
ATOM   2936  CE  MET A 392      50.535  72.558  37.478  1.00  0.75           C
ATOM   2937  N   THR A 393      50.130  76.556  33.008  1.00  0.82           N
ATOM   2938  CA  THR A 393      51.374  76.745  32.261  1.00  0.82           C
ATOM   2939  C   THR A 393      52.521  76.842  33.260  1.00  0.82           C
ATOM   2940  O   THR A 393      52.398  77.514  34.278  1.00  0.82           O
ATOM   2941  CB  THR A 393      51.306  78.019  31.382  1.00  0.82           C
ATOM   2942  OG1 THR A 393      50.142  77.960  30.554  1.00  0.82           O
ATOM   2943  CG2 THR A 393      52.490  78.135  30.438  1.00  0.82           C
ATOM   2944  N   ILE A 394      53.622  76.164  32.981  1.00  0.78           N
ATOM   2945  CA  ILE A 394      54.817  76.179  33.821  1.00  0.78           C
ATOM   2946  C   ILE A 394      55.899  76.697  32.887  1.00  0.78           C
ATOM   2947  O   ILE A 394      56.046  76.177  31.778  1.00  0.78           O
ATOM   2948  CB  ILE A 394      55.201  74.751  34.321  1.00  0.78           C
ATOM   2949  CG1 ILE A 394      54.059  74.130  35.152  1.00  0.78           C
ATOM   2950  CG2 ILE A 394      56.516  74.786  35.151  1.00  0.78           C
ATOM   2951  CD1 ILE A 394      54.179  72.609  35.359  1.00  0.78           C
ATOM   2952  N   HIS A 395      56.658  77.692  33.318  1.00  0.76           N
ATOM   2953  CA  HIS A 395      57.767  78.226  32.533  1.00  0.76           C
ATOM   2954  C   HIS A 395      59.053  77.837  33.243  1.00  0.76           C
ATOM   2955  O   HIS A 395      59.188  78.035  34.448  1.00  0.76           O
ATOM   2956  CB  HIS A 395      57.663  79.744  32.405  1.00  0.76           C
ATOM   2957  CG  HIS A 395      56.422  80.204  31.705  1.00  0.76           C
ATOM   2958  ND1 HIS A 395      55.345  80.746  32.377  1.00  0.76           N
ATOM   2959  CD2 HIS A 395      56.126  80.240  30.376  1.00  0.76           C
ATOM   2960  CE1 HIS A 395      54.436  81.081  31.411  1.00  0.76           C
ATOM   2961  NE2 HIS A 395      54.890  80.793  30.167  1.00  0.76           N
ATOM   2962  N   ILE A 396      59.954  77.222  32.493  1.00  0.71           N
ATOM   2963  CA  ILE A 396      61.201  76.647  33.005  1.00  0.71           C
ATOM   2964  C   ILE A 396      62.338  77.633  32.752  1.00  0.71           C
ATOM   2965  O   ILE A 396      63.235  77.808  33.585  1.00  0.71           O
ATOM   2966  CB  ILE A 396      61.495  75.290  32.272  1.00  0.71           C
ATOM   2967  CG1 ILE A 396      60.356  74.280  32.538  1.00  0.71           C
ATOM   2968  CG2 ILE A 396      62.867  74.687  32.685  1.00  0.71           C
ATOM   2969  CD1 ILE A 396      60.298  73.092  31.571  1.00  0.71           C
ATOM   2970  N   GLN A 397      62.293  78.265  31.589  1.00  0.65           N
ATOM   2971  CA  GLN A 397      63.326  79.186  31.129  1.00  0.65           C
ATOM   2972  C   GLN A 397      62.529  80.182  30.285  1.00  0.65           C
ATOM   2973  O   GLN A 397      61.524  79.771  29.699  1.00  0.65           O
ATOM   2974  CB  GLN A 397      64.343  78.392  30.299  1.00  0.65           C
ATOM   2975  CG  GLN A 397      65.665  79.077  30.023  1.00  0.65           C
ATOM   2976  CD  GLN A 397      66.641  78.202  29.272  1.00  0.65           C
ATOM   2977  OE1 GLN A 397      66.472  76.992  29.146  1.00  0.65           O
ATOM   2978  NE2 GLN A 397      67.665  78.811  28.751  1.00  0.65           N
ATOM   2979  N   PRO A 398      62.914  81.471  30.211  1.00  0.61           N
ATOM   2980  CA  PRO A 398      64.077  82.190  30.755  1.00  0.61           C
ATOM   2981  C   PRO A 398      64.082  82.348  32.270  1.00  0.61           C
ATOM   2982  O   PRO A 398      65.141  82.498  32.871  1.00  0.61           O
ATOM   2983  CB  PRO A 398      63.987  83.549  30.060  1.00  0.61           C
ATOM   2984  CG  PRO A 398      62.536  83.749  29.857  1.00  0.61           C
ATOM   2985  CD  PRO A 398      62.052  82.388  29.440  1.00  0.61           C
ATOM   2986  N   THR A 399      62.912  82.297  32.885  1.00  0.63           N
ATOM   2987  CA  THR A 399      62.775  82.443  34.328  1.00  0.63           C
ATOM   2988  C   THR A 399      61.751  81.416  34.791  1.00  0.63           C
ATOM   2989  O   THR A 399      60.944  80.947  33.980  1.00  0.63           O
ATOM   2990  CB  THR A 399      62.299  83.866  34.686  1.00  0.63           C
ATOM   2991  OG1 THR A 399      61.161  84.213  33.893  1.00  0.63           O
ATOM   2992  CG2 THR A 399      63.363  84.917  34.395  1.00  0.63           C
ATOM   2993  N   GLU A 400      61.769  81.060  36.067  1.00  0.62           N
ATOM   2994  CA  GLU A 400      60.782  80.135  36.619  1.00  0.62           C
ATOM   2995  C   GLU A 400      59.466  80.859  36.914  1.00  0.62           C
ATOM   2996  O   GLU A 400      59.451  81.943  37.515  1.00  0.62           O
ATOM   2997  CB  GLU A 400      61.330  79.518  37.908  1.00  0.62           C
ATOM   2998  CG  GLU A 400      60.394  78.537  38.608  1.00  0.62           C
ATOM   2999  CD  GLU A 400      61.005  77.902  39.850  1.00  0.62           C
ATOM   3000  OE1 GLU A 400      62.017  78.410  40.387  1.00  0.62           O
ATOM   3001  OE2 GLU A 400      60.416  76.924  40.371  1.00  0.62           O
ATOM   3002  N   GLY A 401      58.352  80.251  36.534  1.00  0.71           N
ATOM   3003  CA  GLY A 401      57.048  80.774  36.902  1.00  0.71           C
ATOM   3004  C   GLY A 401      55.958  79.758  36.640  1.00  0.71           C
ATOM   3005  O   GLY A 401      56.204  78.765  35.951  1.00  0.71           O
ATOM   3006  N   VAL A 402      54.782  79.981  37.209  1.00  0.74           N
ATOM   3007  CA  VAL A 402      53.629  79.090  37.078  1.00  0.74           C
ATOM   3008  C   VAL A 402      52.432  80.006  36.859  1.00  0.74           C
ATOM   3009  O   VAL A 402      52.262  80.994  37.568  1.00  0.74           O
ATOM   3010  CB  VAL A 402      53.405  78.216  38.355  1.00  0.74           C
ATOM   3011  CG1 VAL A 402      52.173  77.302  38.212  1.00  0.74           C
ATOM   3012  CG2 VAL A 402      54.632  77.344  38.641  1.00  0.74           C
ATOM   3013  N   THR A 403      51.611  79.713  35.868  1.00  0.76           N
ATOM   3014  CA  THR A 403      50.434  80.517  35.558  1.00  0.76           C
ATOM   3015  C   THR A 403      49.237  79.582  35.444  1.00  0.76           C
ATOM   3016  O   THR A 403      49.352  78.523  34.838  1.00  0.76           O
ATOM   3017  CB  THR A 403      50.649  81.257  34.222  1.00  0.76           C
ATOM   3018  OG1 THR A 403      51.866  82.009  34.283  1.00  0.76           O
ATOM   3019  CG2 THR A 403      49.546  82.247  33.924  1.00  0.76           C
ATOM   3020  N   LEU A 404      48.092  79.966  35.985  1.00  0.74           N
ATOM   3021  CA  LEU A 404      46.850  79.217  35.811  1.00  0.74           C
ATOM   3022  C   LEU A 404      45.813  80.160  35.219  1.00  0.74           C
ATOM   3023  O   LEU A 404      45.282  81.048  35.887  1.00  0.74           O
ATOM   3024  CB  LEU A 404      46.377  78.603  37.131  1.00  0.74           C
ATOM   3025  CG  LEU A 404      45.086  77.761  37.111  1.00  0.74           C
ATOM   3026  CD1 LEU A 404      45.094  76.619  36.092  1.00  0.74           C
ATOM   3027  CD2 LEU A 404      44.872  77.177  38.504  1.00  0.74           C
ATOM   3028  N   GLN A 405      45.563  79.981  33.933  1.00  0.71           N
ATOM   3029  CA  GLN A 405      44.515  80.713  33.238  1.00  0.71           C
ATOM   3030  C   GLN A 405      43.200  80.128  33.725  1.00  0.71           C
ATOM   3031  O   GLN A 405      43.079  78.908  33.820  1.00  0.71           O
ATOM   3032  CB  GLN A 405      44.680  80.549  31.727  1.00  0.71           C
ATOM   3033  CG  GLN A 405      43.667  81.318  30.898  1.00  0.71           C
ATOM   3034  CD  GLN A 405      44.042  81.330  29.440  1.00  0.71           C
ATOM   3035  OE1 GLN A 405      44.986  82.010  29.041  1.00  0.71           O
ATOM   3036  NE2 GLN A 405      43.323  80.606  28.631  1.00  0.71           N
ATOM   3037  N   PHE A 406      42.243  80.986  34.041  1.00  0.67           N
ATOM   3038  CA  PHE A 406      40.983  80.591  34.654  1.00  0.67           C
ATOM   3039  C   PHE A 406      39.899  81.502  34.092  1.00  0.67           C
ATOM   3040  O   PHE A 406      40.206  82.552  33.527  1.00  0.67           O
ATOM   3041  CB  PHE A 406      41.077  80.698  36.185  1.00  0.67           C
ATOM   3042  CG  PHE A 406      41.170  82.116  36.713  1.00  0.67           C
ATOM   3043  CD1 PHE A 406      42.363  82.857  36.619  1.00  0.67           C
ATOM   3044  CD2 PHE A 406      40.062  82.705  37.350  1.00  0.67           C
ATOM   3045  CE1 PHE A 406      42.455  84.167  37.166  1.00  0.67           C
ATOM   3046  CE2 PHE A 406      40.162  83.998  37.931  1.00  0.67           C
ATOM   3047  CZ  PHE A 406      41.364  84.717  37.852  1.00  0.67           C
ATOM   3048  N   GLY A 407      38.646  81.100  34.224  1.00  0.62           N
ATOM   3049  CA  GLY A 407      37.533  81.903  33.749  1.00  0.62           C
ATOM   3050  C   GLY A 407      36.902  82.723  34.856  1.00  0.62           C
ATOM   3051  O   GLY A 407      36.918  82.304  36.017  1.00  0.62           O
ATOM   3052  N   ALA A 408      36.331  83.864  34.500  1.00  0.63           N
ATOM   3053  CA  ALA A 408      35.659  84.760  35.438  1.00  0.63           C
ATOM   3054  C   ALA A 408      34.616  85.535  34.629  1.00  0.63           C
ATOM   3055  O   ALA A 408      34.562  85.405  33.408  1.00  0.63           O
ATOM   3056  CB  ALA A 408      36.678  85.714  36.083  1.00  0.63           C
ATOM   3057  N   LYS A 409      33.819  86.355  35.294  1.00  0.64           N
ATOM   3058  CA  LYS A 409      32.834  87.225  34.643  1.00  0.64           C
ATOM   3059  C   LYS A 409      33.576  88.436  34.070  1.00  0.64           C
ATOM   3060  O   LYS A 409      34.632  88.809  34.575  1.00  0.64           O
ATOM   3061  CB  LYS A 409      31.815  87.660  35.708  1.00  0.64           C
ATOM   3062  CG  LYS A 409      30.653  88.523  35.250  1.00  0.64           C
ATOM   3063  CD  LYS A 409      29.841  88.992  36.452  1.00  0.64           C
ATOM   3064  CE  LYS A 409      28.766  89.991  36.057  1.00  0.64           C
ATOM   3065  NZ  LYS A 409      29.336  91.236  35.442  1.00  0.64           N
ATOM   3066  N   ILE A 410      33.024  89.084  33.059  1.00  0.55           N
ATOM   3067  CA  ILE A 410      33.487  90.386  32.573  1.00  0.55           C
ATOM   3068  C   ILE A 410      32.660  91.502  33.237  1.00  0.55           C
ATOM   3069  O   ILE A 410      31.422  91.436  33.233  1.00  0.55           O
ATOM   3070  CB  ILE A 410      33.330  90.460  31.024  1.00  0.55           C
ATOM   3071  CG1 ILE A 410      34.353  89.503  30.385  1.00  0.55           C
ATOM   3072  CG2 ILE A 410      33.517  91.900  30.497  1.00  0.55           C
ATOM   3073  CD1 ILE A 410      34.312  89.386  28.867  1.00  0.55           C
ATOM   3074  N   PRO A 411      33.312  92.550  33.787  1.00  0.50           N
ATOM   3075  CA  PRO A 411      32.523  93.683  34.289  1.00  0.50           C
ATOM   3076  C   PRO A 411      31.898  94.542  33.182  1.00  0.50           C
ATOM   3077  O   PRO A 411      32.576  95.299  32.482  1.00  0.50           O
ATOM   3078  CB  PRO A 411      33.550  94.468  35.106  1.00  0.50           C
ATOM   3079  CG  PRO A 411      34.837  94.224  34.427  1.00  0.50           C
ATOM   3080  CD  PRO A 411      34.758  92.788  33.981  1.00  0.50           C
ATOM   3081  N   GLY A 412      30.590  94.419  33.024  1.00  0.59           N
ATOM   3082  CA  GLY A 412      29.824  95.163  32.036  1.00  0.59           C
ATOM   3083  C   GLY A 412      28.399  95.071  32.539  1.00  0.59           C
ATOM   3084  O   GLY A 412      28.226  94.433  33.589  1.00  0.59           O
ATOM   3085  N   PRO A 413      27.372  95.637  31.876  1.00  0.59           N
ATOM   3086  CA  PRO A 413      26.051  95.486  32.501  1.00  0.59           C
ATOM   3087  C   PRO A 413      25.495  94.063  32.429  1.00  0.59           C
ATOM   3088  O   PRO A 413      24.810  93.604  33.347  1.00  0.59           O
ATOM   3089  CB  PRO A 413      25.184  96.466  31.706  1.00  0.59           C
ATOM   3090  CG  PRO A 413      25.808  96.485  30.355  1.00  0.59           C
ATOM   3091  CD  PRO A 413      27.295  96.429  30.632  1.00  0.59           C
ATOM   3092  N   THR A 414      25.822  93.336  31.374  1.00  0.53           N
ATOM   3093  CA  THR A 414      25.393  91.954  31.218  1.00  0.53           C
ATOM   3094  C   THR A 414      26.367  91.014  31.912  1.00  0.53           C
ATOM   3095  O   THR A 414      27.527  91.364  32.168  1.00  0.53           O
ATOM   3096  CB  THR A 414      25.344  91.596  29.724  1.00  0.53           C
ATOM   3097  OG1 THR A 414      26.591  91.948  29.118  1.00  0.53           O
ATOM   3098  CG2 THR A 414      24.260  92.385  29.013  1.00  0.53           C
ATOM   3099  N   VAL A 415      25.910  89.809  32.205  1.00  0.57           N
ATOM   3100  CA  VAL A 415      26.799  88.765  32.700  1.00  0.57           C
ATOM   3101  C   VAL A 415      27.406  88.170  31.431  1.00  0.57           C
ATOM   3102  O   VAL A 415      26.680  87.847  30.485  1.00  0.57           O
ATOM   3103  CB  VAL A 415      26.036  87.704  33.544  1.00  0.57           C
ATOM   3104  CG1 VAL A 415      27.000  86.700  34.188  1.00  0.57           C
ATOM   3105  CG2 VAL A 415      25.218  88.387  34.651  1.00  0.57           C
ATOM   3106  N   ARG A 416      28.728  88.101  31.374  1.00  0.47           N
ATOM   3107  CA  ARG A 416      29.449  87.533  30.237  1.00  0.47           C
ATOM   3108  C   ARG A 416      30.674  86.885  30.845  1.00  0.47           C
ATOM   3109  O   ARG A 416      31.183  87.433  31.816  1.00  0.47           O
ATOM   3110  CB  ARG A 416      29.840  88.609  29.220  1.00  0.47           C
ATOM   3111  CG  ARG A 416      30.529  88.020  27.997  1.00  0.47           C
ATOM   3112  CD  ARG A 416      30.812  89.028  26.919  1.00  0.47           C
ATOM   3113  NE  ARG A 416      31.657  88.439  25.872  1.00  0.47           N
ATOM   3114  CZ  ARG A 416      32.118  89.058  24.796  1.00  0.47           C
ATOM   3115  NH1 ARG A 416      33.004  88.456  24.057  1.00  0.47           N
ATOM   3116  NH2 ARG A 416      31.750  90.261  24.439  1.00  0.47           N
ATOM   3117  N   LEU A 417      31.158  85.782  30.295  1.00  0.53           N
ATOM   3118  CA  LEU A 417      32.405  85.166  30.748  1.00  0.53           C
ATOM   3119  C   LEU A 417      33.613  85.694  29.977  1.00  0.53           C
ATOM   3120  O   LEU A 417      33.495  86.144  28.834  1.00  0.53           O
ATOM   3121  CB  LEU A 417      32.345  83.649  30.547  1.00  0.53           C
ATOM   3122  CG  LEU A 417      31.308  82.848  31.345  1.00  0.53           C
ATOM   3123  CD1 LEU A 417      31.375  81.383  30.926  1.00  0.53           C
ATOM   3124  CD2 LEU A 417      31.551  82.986  32.849  1.00  0.53           C
ATOM   3125  N   GLY A 418      34.785  85.588  30.582  1.00  0.57           N
ATOM   3126  CA  GLY A 418      36.041  85.912  29.929  1.00  0.57           C
ATOM   3127  C   GLY A 418      37.154  85.159  30.624  1.00  0.57           C
ATOM   3128  O   GLY A 418      36.875  84.472  31.607  1.00  0.57           O
ATOM   3129  N   GLY A 419      38.379  85.242  30.123  1.00  0.59           N
ATOM   3130  CA  GLY A 419      39.507  84.559  30.739  1.00  0.59           C
ATOM   3131  C   GLY A 419      40.460  85.554  31.369  1.00  0.59           C
ATOM   3132  O   GLY A 419      40.560  86.702  30.916  1.00  0.59           O
ATOM   3133  N   VAL A 420      41.129  85.124  32.426  1.00  0.64           N
ATOM   3134  CA  VAL A 420      42.063  85.930  33.217  1.00  0.64           C
ATOM   3135  C   VAL A 420      43.127  84.935  33.687  1.00  0.64           C
ATOM   3136  O   VAL A 420      42.923  83.730  33.548  1.00  0.64           O
ATOM   3137  CB  VAL A 420      41.345  86.596  34.434  1.00  0.64           C
ATOM   3138  CG1 VAL A 420      40.853  88.002  34.079  1.00  0.64           C
ATOM   3139  CG2 VAL A 420      40.143  85.767  34.902  1.00  0.64           C
ATOM   3140  N   ARG A 421      44.270  85.387  34.187  1.00  0.57           N
ATOM   3141  CA  ARG A 421      45.355  84.482  34.603  1.00  0.57           C
ATOM   3142  C   ARG A 421      45.841  84.733  36.025  1.00  0.57           C
ATOM   3143  O   ARG A 421      46.293  85.832  36.333  1.00  0.57           O
ATOM   3144  CB  ARG A 421      46.539  84.650  33.643  1.00  0.57           C
ATOM   3145  CG  ARG A 421      46.272  84.134  32.231  1.00  0.57           C
ATOM   3146  CD  ARG A 421      47.435  84.383  31.284  1.00  0.57           C
ATOM   3147  NE  ARG A 421      47.177  83.777  29.970  1.00  0.57           N
ATOM   3148  CZ  ARG A 421      47.952  83.852  28.897  1.00  0.57           C
ATOM   3149  NH1 ARG A 421      47.597  83.187  27.835  1.00  0.57           N
ATOM   3150  NH2 ARG A 421      49.046  84.562  28.830  1.00  0.57           N
ATOM   3151  N   MET A 422      45.811  83.716  36.874  1.00  0.55           N
ATOM   3152  CA  MET A 422      46.473  83.794  38.176  1.00  0.55           C
ATOM   3153  C   MET A 422      47.918  83.429  37.890  1.00  0.55           C
ATOM   3154  O   MET A 422      48.168  82.606  37.016  1.00  0.55           O
ATOM   3155  CB  MET A 422      45.922  82.794  39.189  1.00  0.55           C
ATOM   3156  CG  MET A 422      44.573  83.149  39.774  1.00  0.55           C
ATOM   3157  SD  MET A 422      44.011  81.902  40.933  1.00  0.55           S
ATOM   3158  CE  MET A 422      43.509  80.583  39.794  1.00  0.55           C
ATOM   3159  N   LYS A 423      48.864  84.031  38.593  1.00  0.59           N
ATOM   3160  CA  LYS A 423      50.281  83.830  38.300  1.00  0.59           C
ATOM   3161  C   LYS A 423      51.158  83.839  39.544  1.00  0.59           C
ATOM   3162  O   LYS A 423      50.836  84.489  40.545  1.00  0.59           O
ATOM   3163  CB  LYS A 423      50.683  84.935  37.319  1.00  0.59           C
ATOM   3164  CG  LYS A 423      52.011  84.761  36.611  1.00  0.59           C
ATOM   3165  CD  LYS A 423      52.096  85.776  35.487  1.00  0.59           C
ATOM   3166  CE  LYS A 423      53.373  85.609  34.697  1.00  0.59           C
ATOM   3167  NZ  LYS A 423      53.433  86.558  33.543  1.00  0.59           N
ATOM   3168  N   PHE A 424      52.243  83.093  39.464  1.00  0.58           N
ATOM   3169  CA  PHE A 424      53.298  83.021  40.462  1.00  0.58           C
ATOM   3170  C   PHE A 424      54.566  83.139  39.631  1.00  0.58           C
ATOM   3171  O   PHE A 424      54.683  82.488  38.600  1.00  0.58           O
ATOM   3172  CB  PHE A 424      53.257  81.661  41.166  1.00  0.58           C
ATOM   3173  CG  PHE A 424      54.529  81.313  41.888  1.00  0.58           C
ATOM   3174  CD1 PHE A 424      54.771  81.772  43.193  1.00  0.58           C
ATOM   3175  CD2 PHE A 424      55.505  80.525  41.246  1.00  0.58           C
ATOM   3176  CE1 PHE A 424      55.991  81.468  43.850  1.00  0.58           C
ATOM   3177  CE2 PHE A 424      56.726  80.216  41.886  1.00  0.58           C
ATOM   3178  CZ  PHE A 424      56.972  80.692  43.189  1.00  0.58           C
ATOM   3179  N   ASP A 425      55.517  83.944  40.066  1.00  0.52           N
ATOM   3180  CA  ASP A 425      56.820  84.033  39.417  1.00  0.52           C
ATOM   3181  C   ASP A 425      57.794  83.850  40.564  1.00  0.52           C
ATOM   3182  O   ASP A 425      57.500  84.276  41.686  1.00  0.52           O
ATOM   3183  CB  ASP A 425      57.023  85.397  38.754  1.00  0.52           C
ATOM   3184  CG  ASP A 425      56.292  85.520  37.429  1.00  0.52           C
ATOM   3185  OD1 ASP A 425      56.452  84.630  36.556  1.00  0.52           O
ATOM   3186  OD2 ASP A 425      55.613  86.548  37.199  1.00  0.52           O
ATOM   3187  N   TYR A 426      58.928  83.211  40.321  1.00  0.47           N
ATOM   3188  CA  TYR A 426      59.894  82.999  41.395  1.00  0.47           C
ATOM   3189  C   TYR A 426      60.436  84.311  41.962  1.00  0.47           C
ATOM   3190  O   TYR A 426      60.568  85.313  41.252  1.00  0.47           O
ATOM   3191  CB  TYR A 426      61.028  82.069  40.946  1.00  0.47           C
ATOM   3192  CG  TYR A 426      62.085  82.574  39.973  1.00  0.47           C
ATOM   3193  CD1 TYR A 426      61.855  83.628  39.057  1.00  0.47           C
ATOM   3194  CD2 TYR A 426      63.345  81.939  39.943  1.00  0.47           C
ATOM   3195  CE1 TYR A 426      62.873  84.057  38.178  1.00  0.47           C
ATOM   3196  CE2 TYR A 426      64.345  82.338  39.020  1.00  0.47           C
ATOM   3197  CZ  TYR A 426      64.102  83.407  38.162  1.00  0.47           C
ATOM   3198  OH  TYR A 426      65.051  83.864  37.288  1.00  0.47           O
ATOM   3199  N   SER A 427      60.719  84.323  43.254  1.00  0.54           N
ATOM   3200  CA  SER A 427      61.272  85.502  43.908  1.00  0.54           C
ATOM   3201  C   SER A 427      62.774  85.540  43.658  1.00  0.54           C
ATOM   3202  O   SER A 427      63.360  84.560  43.198  1.00  0.54           O
ATOM   3203  CB  SER A 427      60.976  85.426  45.404  1.00  0.54           C
ATOM   3204  OG  SER A 427      61.541  84.257  45.970  1.00  0.54           O
ATOM   3205  N   GLU A 428      63.426  86.644  43.979  1.00  0.46           N
ATOM   3206  CA  GLU A 428      64.879  86.733  43.817  1.00  0.46           C
ATOM   3207  C   GLU A 428      65.564  85.801  44.813  1.00  0.46           C
ATOM   3208  O   GLU A 428      66.574  85.166  44.501  1.00  0.46           O
ATOM   3209  CB  GLU A 428      65.349  88.171  44.025  1.00  0.46           C
ATOM   3210  CG  GLU A 428      64.831  89.103  42.943  1.00  0.46           C
ATOM   3211  CD  GLU A 428      65.243  90.548  43.135  1.00  0.46           C
ATOM   3212  OE1 GLU A 428      65.523  90.991  44.277  1.00  0.46           O
ATOM   3213  OE2 GLU A 428      65.252  91.285  42.124  1.00  0.46           O
ATOM   3214  N   TRP A 429      64.981  85.643  45.991  1.00  0.39           N
ATOM   3215  CA  TRP A 429      65.496  84.684  46.965  1.00  0.39           C
ATOM   3216  C   TRP A 429      65.360  83.244  46.463  1.00  0.39           C
ATOM   3217  O   TRP A 429      66.248  82.407  46.660  1.00  0.39           O
ATOM   3218  CB  TRP A 429      64.762  84.871  48.289  1.00  0.39           C
ATOM   3219  CG  TRP A 429      65.424  84.143  49.410  1.00  0.39           C
ATOM   3220  CD1 TRP A 429      66.603  84.463  50.004  1.00  0.39           C
ATOM   3221  CD2 TRP A 429      64.969  82.953  50.075  1.00  0.39           C
ATOM   3222  NE1 TRP A 429      66.932  83.567  50.981  1.00  0.39           N
ATOM   3223  CE2 TRP A 429      65.960  82.608  51.041  1.00  0.39           C
ATOM   3224  CE3 TRP A 429      63.827  82.135  49.952  1.00  0.39           C
ATOM   3225  CZ2 TRP A 429      65.851  81.463  51.855  1.00  0.39           C
ATOM   3226  CZ3 TRP A 429      63.714  80.979  50.771  1.00  0.39           C
ATOM   3227  CH2 TRP A 429      64.738  80.656  51.709  1.00  0.39           C
ATOM   3228  N   PHE A 430      64.289  82.958  45.734  1.00  0.33           N
ATOM   3229  CA  PHE A 430      64.134  81.655  45.084  1.00  0.33           C
ATOM   3230  C   PHE A 430      65.058  81.497  43.879  1.00  0.33           C
ATOM   3231  O   PHE A 430      65.260  80.375  43.440  1.00  0.33           O
ATOM   3232  CB  PHE A 430      62.702  81.425  44.589  1.00  0.33           C
ATOM   3233  CG  PHE A 430      61.670  81.159  45.668  1.00  0.33           C
ATOM   3234  CD1 PHE A 430      62.002  80.901  47.019  1.00  0.33           C
ATOM   3235  CD2 PHE A 430      60.314  81.114  45.290  1.00  0.33           C
ATOM   3236  CE1 PHE A 430      60.997  80.553  47.958  1.00  0.33           C
ATOM   3237  CE2 PHE A 430      59.306  80.773  46.219  1.00  0.33           C
ATOM   3238  CZ  PHE A 430      59.650  80.473  47.549  1.00  0.33           C
ATOM   3239  N   SER A 431      65.626  82.573  43.347  1.00  0.38           N
ATOM   3240  CA  SER A 431      66.605  82.468  42.257  1.00  0.38           C
ATOM   3241  C   SER A 431      68.042  82.283  42.758  1.00  0.38           C
ATOM   3242  O   SER A 431      68.910  81.819  42.023  1.00  0.38           O
ATOM   3243  CB  SER A 431      66.543  83.690  41.336  1.00  0.38           C
ATOM   3244  OG  SER A 431      67.141  84.843  41.905  1.00  0.38           O
ATOM   3245  N   GLU A 432      68.308  82.632  44.011  1.00  0.39           N
ATOM   3246  CA  GLU A 432      69.626  82.393  44.620  1.00  0.39           C
ATOM   3247  C   GLU A 432      69.672  81.007  45.272  1.00  0.39           C
ATOM   3248  O   GLU A 432      70.691  80.303  45.287  1.00  0.39           O
ATOM   3249  CB  GLU A 432      69.885  83.466  45.681  1.00  0.39           C
ATOM   3250  CG  GLU A 432      71.296  83.475  46.266  1.00  0.39           C
ATOM   3251  CD  GLU A 432      72.345  84.012  45.301  1.00  0.39           C
ATOM   3252  OE1 GLU A 432      72.170  85.132  44.759  1.00  0.39           O
ATOM   3253  OE2 GLU A 432      73.390  83.352  45.106  1.00  0.39           O
ATOM   3254  N   GLY A 433      68.522  80.603  45.793  1.00  0.43           N
ATOM   3255  CA  GLY A 433      68.376  79.301  46.422  1.00  0.43           C
ATOM   3256  C   GLY A 433      68.656  78.030  45.634  1.00  0.43           C
ATOM   3257  O   GLY A 433      69.042  77.051  46.285  1.00  0.43           O
ATOM   3258  N   PRO A 434      68.482  77.945  44.300  1.00  0.46           N
ATOM   3259  CA  PRO A 434      68.757  76.626  43.729  1.00  0.46           C
ATOM   3260  C   PRO A 434      70.229  76.254  43.725  1.00  0.46           C
ATOM   3261  O   PRO A 434      71.131  77.100  43.772  1.00  0.46           O
ATOM   3262  CB  PRO A 434      68.270  76.764  42.279  1.00  0.46           C
ATOM   3263  CG  PRO A 434      67.362  77.927  42.293  1.00  0.46           C
ATOM   3264  CD  PRO A 434      68.069  78.852  43.218  1.00  0.46           C
ATOM   3265  N   SER A 435      70.435  74.958  43.602  1.00  0.56           N
ATOM   3266  CA  SER A 435      71.730  74.351  43.341  1.00  0.56           C
ATOM   3267  C   SER A 435      71.986  74.554  41.846  1.00  0.56           C
ATOM   3268  O   SER A 435      71.025  74.763  41.093  1.00  0.56           O
ATOM   3269  CB  SER A 435      71.550  72.875  43.691  1.00  0.56           C
ATOM   3270  OG  SER A 435      72.631  72.059  43.309  1.00  0.56           O
ATOM   3271  N   THR A 436      73.220  74.477  41.365  1.00  0.67           N
ATOM   3272  CA  THR A 436      73.426  74.443  39.911  1.00  0.67           C
ATOM   3273  C   THR A 436      73.005  73.046  39.457  1.00  0.67           C
ATOM   3274  O   THR A 436      72.915  72.134  40.286  1.00  0.67           O
ATOM   3275  CB  THR A 436      74.883  74.710  39.454  1.00  0.67           C
ATOM   3276  OG1 THR A 436      75.743  73.640  39.847  1.00  0.67           O
ATOM   3277  CG2 THR A 436      75.438  75.996  40.034  1.00  0.67           C
ATOM   3278  N   GLY A 437      72.754  72.844  38.171  1.00  0.72           N
ATOM   3279  CA  GLY A 437      72.324  71.536  37.703  1.00  0.72           C
ATOM   3280  C   GLY A 437      73.349  70.449  37.962  1.00  0.72           C
ATOM   3281  O   GLY A 437      72.986  69.377  38.436  1.00  0.72           O
ATOM   3282  N   TYR A 438      74.633  70.696  37.738  1.00  0.74           N
ATOM   3283  CA  TYR A 438      75.620  69.664  38.057  1.00  0.74           C
ATOM   3284  C   TYR A 438      75.795  69.471  39.551  1.00  0.74           C
ATOM   3285  O   TYR A 438      76.028  68.359  39.993  1.00  0.74           O
ATOM   3286  CB  TYR A 438      76.984  69.942  37.430  1.00  0.74           C
ATOM   3287  CG  TYR A 438      77.064  69.430  36.013  1.00  0.74           C
ATOM   3288  CD1 TYR A 438      76.980  68.045  35.765  1.00  0.74           C
ATOM   3289  CD2 TYR A 438      77.232  70.302  34.919  1.00  0.74           C
ATOM   3290  CE1 TYR A 438      77.100  67.534  34.457  1.00  0.74           C
ATOM   3291  CE2 TYR A 438      77.349  69.783  33.596  1.00  0.74           C
ATOM   3292  CZ  TYR A 438      77.292  68.402  33.392  1.00  0.74           C
ATOM   3293  OH  TYR A 438      77.415  67.859  32.149  1.00  0.74           O
ATOM   3294  N   GLU A 439      75.638  70.516  40.344  1.00  0.73           N
ATOM   3295  CA  GLU A 439      75.711  70.371  41.796  1.00  0.73           C
ATOM   3296  C   GLU A 439      74.562  69.474  42.268  1.00  0.73           C
ATOM   3297  O   GLU A 439      74.742  68.659  43.168  1.00  0.73           O
ATOM   3298  CB  GLU A 439      75.654  71.771  42.407  1.00  0.73           C
ATOM   3299  CG  GLU A 439      75.764  71.881  43.908  1.00  0.73           C
ATOM   3300  CD  GLU A 439      75.319  73.251  44.400  1.00  0.73           C
ATOM   3301  OE1 GLU A 439      75.283  74.221  43.605  1.00  0.73           O
ATOM   3302  OE2 GLU A 439      75.006  73.381  45.606  1.00  0.73           O
ATOM   3303  N   THR A 440      73.402  69.563  41.632  1.00  0.75           N
ATOM   3304  CA  THR A 440      72.284  68.666  41.939  1.00  0.75           C
ATOM   3305  C   THR A 440      72.566  67.241  41.491  1.00  0.75           C
ATOM   3306  O   THR A 440      72.330  66.296  42.234  1.00  0.75           O
ATOM   3307  CB  THR A 440      70.987  69.154  41.252  1.00  0.75           C
ATOM   3308  OG1 THR A 440      70.694  70.465  41.738  1.00  0.75           O
ATOM   3309  CG2 THR A 440      69.782  68.285  41.561  1.00  0.75           C
ATOM   3310  N   LEU A 441      73.073  67.060  40.283  1.00  0.78           N
ATOM   3311  CA  LEU A 441      73.274  65.709  39.763  1.00  0.78           C
ATOM   3312  C   LEU A 441      74.416  64.984  40.481  1.00  0.78           C
ATOM   3313  O   LEU A 441      74.305  63.793  40.752  1.00  0.78           O
ATOM   3314  CB  LEU A 441      73.461  65.763  38.239  1.00  0.78           C
ATOM   3315  CG  LEU A 441      72.220  66.242  37.451  1.00  0.78           C
ATOM   3316  CD1 LEU A 441      72.576  66.509  35.992  1.00  0.78           C
ATOM   3317  CD2 LEU A 441      71.033  65.272  37.495  1.00  0.78           C
ATOM   3318  N   ILE A 442      75.472  65.685  40.874  1.00  0.79           N
ATOM   3319  CA  ILE A 442      76.529  65.080  41.698  1.00  0.79           C
ATOM   3320  C   ILE A 442      75.963  64.688  43.064  1.00  0.79           C
ATOM   3321  O   ILE A 442      76.196  63.580  43.549  1.00  0.79           O
ATOM   3322  CB  ILE A 442      77.738  66.051  41.898  1.00  0.79           C
ATOM   3323  CG1 ILE A 442      78.454  66.274  40.552  1.00  0.79           C
ATOM   3324  CG2 ILE A 442      78.735  65.492  42.951  1.00  0.79           C
ATOM   3325  CD1 ILE A 442      79.470  67.425  40.512  1.00  0.79           C
ATOM   3326  N   TYR A 443      75.197  65.582  43.673  1.00  0.75           N
ATOM   3327  CA  TYR A 443      74.606  65.338  44.988  1.00  0.75           C
ATOM   3328  C   TYR A 443      73.660  64.144  44.958  1.00  0.75           C
ATOM   3329  O   TYR A 443      73.677  63.288  45.851  1.00  0.75           O
ATOM   3330  CB  TYR A 443      73.849  66.602  45.386  1.00  0.75           C
ATOM   3331  CG  TYR A 443      72.957  66.500  46.591  1.00  0.75           C
ATOM   3332  CD1 TYR A 443      73.482  66.568  47.893  1.00  0.75           C
ATOM   3333  CD2 TYR A 443      71.562  66.400  46.430  1.00  0.75           C
ATOM   3334  CE1 TYR A 443      72.619  66.588  49.020  1.00  0.75           C
ATOM   3335  CE2 TYR A 443      70.702  66.420  47.550  1.00  0.75           C
ATOM   3336  CZ  TYR A 443      71.237  66.528  48.829  1.00  0.75           C
ATOM   3337  OH  TYR A 443      70.382  66.560  49.894  1.00  0.75           O
ATOM   3338  N   ASP A 444      72.859  64.058  43.910  1.00  0.75           N
ATOM   3339  CA  ASP A 444      71.944  62.939  43.746  1.00  0.75           C
ATOM   3340  C   ASP A 444      72.687  61.644  43.465  1.00  0.75           C
ATOM   3341  O   ASP A 444      72.361  60.623  44.048  1.00  0.75           O
ATOM   3342  CB  ASP A 444      70.940  63.201  42.630  1.00  0.75           C
ATOM   3343  CG  ASP A 444      69.733  63.985  43.101  1.00  0.75           C
ATOM   3344  OD1 ASP A 444      69.672  64.450  44.259  1.00  0.75           O
ATOM   3345  OD2 ASP A 444      68.766  64.078  42.325  1.00  0.75           O
ATOM   3346  N   CYS A 445      73.729  61.674  42.648  1.00  0.78           N
ATOM   3347  CA  CYS A 445      74.509  60.466  42.385  1.00  0.78           C
ATOM   3348  C   CYS A 445      75.124  59.946  43.681  1.00  0.78           C
ATOM   3349  O   CYS A 445      75.065  58.756  43.985  1.00  0.78           O
ATOM   3350  CB  CYS A 445      75.605  60.779  41.365  1.00  0.78           C
ATOM   3351  SG  CYS A 445      76.626  59.357  40.906  1.00  0.78           S
ATOM   3352  N   LEU A 446      75.660  60.845  44.493  1.00  0.72           N
ATOM   3353  CA  LEU A 446      76.268  60.457  45.762  1.00  0.72           C
ATOM   3354  C   LEU A 446      75.267  59.959  46.815  1.00  0.72           C
ATOM   3355  O   LEU A 446      75.595  59.120  47.652  1.00  0.72           O
ATOM   3356  CB  LEU A 446      77.101  61.634  46.279  1.00  0.72           C
ATOM   3357  CG  LEU A 446      78.040  61.382  47.470  1.00  0.72           C
ATOM   3358  CD1 LEU A 446      78.932  60.164  47.264  1.00  0.72           C
ATOM   3359  CD2 LEU A 446      78.920  62.611  47.699  1.00  0.72           C
ATOM   3360  N   THR A 447      74.018  60.397  46.740  1.00  0.70           N
ATOM   3361  CA  THR A 447      72.951  59.847  47.593  1.00  0.70           C
ATOM   3362  C   THR A 447      72.289  58.618  46.966  1.00  0.70           C
ATOM   3363  O   THR A 447      71.368  58.022  47.538  1.00  0.70           O
ATOM   3364  CB  THR A 447      71.848  60.888  47.880  1.00  0.70           C
ATOM   3365  OG1 THR A 447      71.423  61.483  46.657  1.00  0.70           O
ATOM   3366  CG2 THR A 447      72.341  62.013  48.756  1.00  0.70           C
ATOM   3367  N   GLY A 448      72.749  58.230  45.784  1.00  0.75           N
ATOM   3368  CA  GLY A 448      72.226  57.065  45.089  1.00  0.75           C
ATOM   3369  C   GLY A 448      70.947  57.317  44.327  1.00  0.75           C
ATOM   3370  O   GLY A 448      70.365  56.400  43.745  1.00  0.75           O
ATOM   3371  N   ASP A 449      70.498  58.559  44.345  1.00  0.74           N
ATOM   3372  CA  ASP A 449      69.181  58.942  43.859  1.00  0.74           C
ATOM   3373  C   ASP A 449      69.165  59.027  42.336  1.00  0.74           C
ATOM   3374  O   ASP A 449      69.924  59.778  41.727  1.00  0.74           O
ATOM   3375  CB  ASP A 449      68.791  60.288  44.478  1.00  0.74           C
ATOM   3376  CG  ASP A 449      67.328  60.616  44.277  1.00  0.74           C
ATOM   3377  OD1 ASP A 449      66.650  59.899  43.517  1.00  0.74           O
ATOM   3378  OD2 ASP A 449      66.815  61.567  44.896  1.00  0.74           O
ATOM   3379  N   ALA A 450      68.284  58.249  41.725  1.00  0.79           N
ATOM   3380  CA  ALA A 450      68.128  58.207  40.278  1.00  0.79           C
ATOM   3381  C   ALA A 450      66.812  58.855  39.819  1.00  0.79           C
ATOM   3382  O   ALA A 450      66.376  58.641  38.689  1.00  0.79           O
ATOM   3383  CB  ALA A 450      68.216  56.753  39.818  1.00  0.79           C
ATOM   3384  N   THR A 451      66.140  59.603  40.683  1.00  0.72           N
ATOM   3385  CA  THR A 451      64.854  60.225  40.336  1.00  0.72           C
ATOM   3386  C   THR A 451      65.007  61.173  39.147  1.00  0.72           C
ATOM   3387  O   THR A 451      64.109  61.261  38.308  1.00  0.72           O
ATOM   3388  CB  THR A 451      64.256  61.012  41.538  1.00  0.72           C
ATOM   3389  OG1 THR A 451      64.175  60.149  42.672  1.00  0.72           O
ATOM   3390  CG2 THR A 451      62.836  61.494  41.288  1.00  0.72           C
ATOM   3391  N   LEU A 452      66.149  61.839  39.046  1.00  0.71           N
ATOM   3392  CA  LEU A 452      66.411  62.829  37.997  1.00  0.71           C
ATOM   3393  C   LEU A 452      67.339  62.302  36.903  1.00  0.71           C
ATOM   3394  O   LEU A 452      67.938  63.073  36.153  1.00  0.71           O
ATOM   3395  CB  LEU A 452      67.019  64.090  38.625  1.00  0.71           C
ATOM   3396  CG  LEU A 452      66.324  64.689  39.860  1.00  0.71           C
ATOM   3397  CD1 LEU A 452      67.032  65.987  40.237  1.00  0.71           C
ATOM   3398  CD2 LEU A 452      64.831  64.955  39.695  1.00  0.71           C
ATOM   3399  N   PHE A 453      67.485  60.986  36.832  1.00  0.76           N
ATOM   3400  CA  PHE A 453      68.350  60.352  35.838  1.00  0.76           C
ATOM   3401  C   PHE A 453      67.578  59.366  34.972  1.00  0.76           C
ATOM   3402  O   PHE A 453      66.816  58.538  35.476  1.00  0.76           O
ATOM   3403  CB  PHE A 453      69.499  59.616  36.523  1.00  0.76           C
ATOM   3404  CG  PHE A 453      70.517  60.530  37.141  1.00  0.76           C
ATOM   3405  CD1 PHE A 453      70.399  60.956  38.475  1.00  0.76           C
ATOM   3406  CD2 PHE A 453      71.625  60.950  36.385  1.00  0.76           C
ATOM   3407  CE1 PHE A 453      71.408  61.750  39.072  1.00  0.76           C
ATOM   3408  CE2 PHE A 453      72.637  61.748  36.964  1.00  0.76           C
ATOM   3409  CZ  PHE A 453      72.540  62.128  38.318  1.00  0.76           C
ATOM   3410  N   GLN A 454      67.777  59.438  33.664  1.00  0.75           N
ATOM   3411  CA  GLN A 454      67.105  58.523  32.749  1.00  0.75           C
ATOM   3412  C   GLN A 454      67.633  57.096  32.879  1.00  0.75           C
ATOM   3413  O   GLN A 454      68.834  56.825  32.788  1.00  0.75           O
ATOM   3414  CB  GLN A 454      67.172  59.029  31.304  1.00  0.75           C
ATOM   3415  CG  GLN A 454      68.551  59.081  30.653  1.00  0.75           C
ATOM   3416  CD  GLN A 454      68.511  59.688  29.277  1.00  0.75           C
ATOM   3417  OE1 GLN A 454      67.521  59.587  28.564  1.00  0.75           O
ATOM   3418  NE2 GLN A 454      69.588  60.296  28.868  1.00  0.75           N
ATOM   3419  N   ARG A 455      66.723  56.170  33.133  1.00  0.73           N
ATOM   3420  CA  ARG A 455      67.088  54.761  33.297  1.00  0.73           C
ATOM   3421  C   ARG A 455      67.290  54.081  31.963  1.00  0.73           C
ATOM   3422  O   ARG A 455      66.875  54.630  30.954  1.00  0.73           O
ATOM   3423  CB  ARG A 455      65.997  54.015  34.052  1.00  0.73           C
ATOM   3424  CG  ARG A 455      65.711  54.571  35.412  1.00  0.73           C
ATOM   3425  CD  ARG A 455      66.917  54.551  36.333  1.00  0.73           C
ATOM   3426  NE  ARG A 455      66.453  54.563  37.721  1.00  0.73           N
ATOM   3427  CZ  ARG A 455      66.221  53.504  38.481  1.00  0.73           C
ATOM   3428  NH1 ARG A 455      65.669  53.718  39.639  1.00  0.73           N
ATOM   3429  NH2 ARG A 455      66.456  52.271  38.119  1.00  0.73           N
ATOM   3430  N   ALA A 456      67.866  52.888  31.958  1.00  0.81           N
ATOM   3431  CA  ALA A 456      68.165  52.151  30.731  1.00  0.81           C
ATOM   3432  C   ALA A 456      66.948  51.937  29.829  1.00  0.81           C
ATOM   3433  O   ALA A 456      66.997  52.188  28.631  1.00  0.81           O
ATOM   3434  CB  ALA A 456      68.790  50.816  31.097  1.00  0.81           C
ATOM   3435  N   ASP A 457      65.833  51.539  30.418  1.00  0.75           N
ATOM   3436  CA  ASP A 457      64.602  51.317  29.655  1.00  0.75           C
ATOM   3437  C   ASP A 457      64.085  52.632  29.078  1.00  0.75           C
ATOM   3438  O   ASP A 457      63.394  52.672  28.063  1.00  0.75           O
ATOM   3439  CB  ASP A 457      63.513  50.758  30.572  1.00  0.75           C
ATOM   3440  CG  ASP A 457      63.821  49.370  31.090  1.00  0.75           C
ATOM   3441  OD1 ASP A 457      64.127  48.467  30.282  1.00  0.75           O
ATOM   3442  OD2 ASP A 457      63.731  49.146  32.318  1.00  0.75           O
ATOM   3443  N   ASN A 458      64.408  53.723  29.755  1.00  0.72           N
ATOM   3444  CA  ASN A 458      63.821  55.027  29.466  1.00  0.72           C
ATOM   3445  C   ASN A 458      64.617  55.709  28.348  1.00  0.72           C
ATOM   3446  O   ASN A 458      64.030  56.341  27.469  1.00  0.72           O
ATOM   3447  CB  ASN A 458      63.777  55.906  30.735  1.00  0.72           C
ATOM   3448  CG  ASN A 458      62.985  55.280  31.889  1.00  0.72           C
ATOM   3449  OD1 ASN A 458      62.557  54.133  31.854  1.00  0.72           O
ATOM   3450  ND2 ASN A 458      62.805  56.029  32.936  1.00  0.72           N
ATOM   3451  N   ILE A 459      65.935  55.529  28.341  1.00  0.75           N
ATOM   3452  CA  ILE A 459      66.775  56.015  27.238  1.00  0.75           C
ATOM   3453  C   ILE A 459      66.461  55.156  26.004  1.00  0.75           C
ATOM   3454  O   ILE A 459      66.382  55.678  24.887  1.00  0.75           O
ATOM   3455  CB  ILE A 459      68.314  56.078  27.618  1.00  0.75           C
ATOM   3456  CG1 ILE A 459      69.216  56.416  26.418  1.00  0.75           C
ATOM   3457  CG2 ILE A 459      68.845  54.788  28.238  1.00  0.75           C
ATOM   3458  CD1 ILE A 459      69.336  57.866  26.112  1.00  0.75           C
ATOM   3459  N   GLU A 460      66.200  53.866  26.191  1.00  0.75           N
ATOM   3460  CA  GLU A 460      65.819  53.006  25.067  1.00  0.75           C
ATOM   3461  C   GLU A 460      64.465  53.396  24.487  1.00  0.75           C
ATOM   3462  O   GLU A 460      64.311  53.444  23.272  1.00  0.75           O
ATOM   3463  CB  GLU A 460      65.753  51.534  25.472  1.00  0.75           C
ATOM   3464  CG  GLU A 460      67.101  50.832  25.603  1.00  0.75           C
ATOM   3465  CD  GLU A 460      66.949  49.355  25.955  1.00  0.75           C
ATOM   3466  OE1 GLU A 460      65.815  48.823  25.896  1.00  0.75           O
ATOM   3467  OE2 GLU A 460      67.957  48.683  26.275  1.00  0.75           O
ATOM   3468  N   ALA A 461      63.493  53.716  25.331  1.00  0.77           N
ATOM   3469  CA  ALA A 461      62.185  54.159  24.851  1.00  0.77           C
ATOM   3470  C   ALA A 461      62.325  55.450  24.045  1.00  0.77           C
ATOM   3471  O   ALA A 461      61.681  55.617  23.008  1.00  0.77           O
ATOM   3472  CB  ALA A 461      61.236  54.369  26.030  1.00  0.77           C
ATOM   3473  N   GLY A 462      63.185  56.348  24.504  1.00  0.76           N
ATOM   3474  CA  GLY A 462      63.432  57.571  23.761  1.00  0.76           C
ATOM   3475  C   GLY A 462      64.018  57.294  22.393  1.00  0.76           C
ATOM   3476  O   GLY A 462      63.521  57.807  21.397  1.00  0.76           O
ATOM   3477  N   TRP A 463      65.026  56.442  22.289  1.00  0.72           N
ATOM   3478  CA  TRP A 463      65.572  56.145  20.969  1.00  0.72           C
ATOM   3479  C   TRP A 463      64.628  55.327  20.103  1.00  0.72           C
ATOM   3480  O   TRP A 463      64.583  55.549  18.901  1.00  0.72           O
ATOM   3481  CB  TRP A 463      66.922  55.450  21.055  1.00  0.72           C
ATOM   3482  CG  TRP A 463      68.035  56.397  21.380  1.00  0.72           C
ATOM   3483  CD1 TRP A 463      68.775  56.450  22.519  1.00  0.72           C
ATOM   3484  CD2 TRP A 463      68.546  57.455  20.543  1.00  0.72           C
ATOM   3485  NE1 TRP A 463      69.745  57.410  22.437  1.00  0.72           N
ATOM   3486  CE2 TRP A 463      69.598  58.087  21.263  1.00  0.72           C
ATOM   3487  CE3 TRP A 463      68.200  57.957  19.270  1.00  0.72           C
ATOM   3488  CZ2 TRP A 463      70.290  59.207  20.763  1.00  0.72           C
ATOM   3489  CZ3 TRP A 463      68.892  59.091  18.764  1.00  0.72           C
ATOM   3490  CH2 TRP A 463      69.928  59.705  19.526  1.00  0.72           C
ATOM   3491  N   ARG A 464      63.817  54.442  20.668  1.00  0.68           N
ATOM   3492  CA  ARG A 464      62.815  53.733  19.864  1.00  0.68           C
ATOM   3493  C   ARG A 464      61.706  54.654  19.376  1.00  0.68           C
ATOM   3494  O   ARG A 464      61.069  54.349  18.375  1.00  0.68           O
ATOM   3495  CB  ARG A 464      62.219  52.527  20.602  1.00  0.68           C
ATOM   3496  CG  ARG A 464      63.192  51.353  20.667  1.00  0.68           C
ATOM   3497  CD  ARG A 464      62.545  50.043  21.088  1.00  0.68           C
ATOM   3498  NE  ARG A 464      62.145  50.028  22.502  1.00  0.68           N
ATOM   3499  CZ  ARG A 464      62.870  49.605  23.528  1.00  0.68           C
ATOM   3500  NH1 ARG A 464      62.369  49.705  24.724  1.00  0.68           N
ATOM   3501  NH2 ARG A 464      64.049  49.048  23.411  1.00  0.68           N
ATOM   3502  N   ALA A 465      61.498  55.786  20.032  1.00  0.75           N
ATOM   3503  CA  ALA A 465      60.594  56.814  19.521  1.00  0.75           C
ATOM   3504  C   ALA A 465      61.236  57.661  18.415  1.00  0.75           C
ATOM   3505  O   ALA A 465      60.570  58.081  17.466  1.00  0.75           O
ATOM   3506  CB  ALA A 465      60.161  57.719  20.668  1.00  0.75           C
ATOM   3507  N   VAL A 466      62.516  57.961  18.567  1.00  0.74           N
ATOM   3508  CA  VAL A 466      63.238  58.845  17.646  1.00  0.74           C
ATOM   3509  C   VAL A 466      63.734  58.132  16.387  1.00  0.74           C
ATOM   3510  O   VAL A 466      63.685  58.703  15.306  1.00  0.74           O
ATOM   3511  CB  VAL A 466      64.372  59.573  18.431  1.00  0.74           C
ATOM   3512  CG1 VAL A 466      65.311  60.371  17.527  1.00  0.74           C
ATOM   3513  CG2 VAL A 466      63.729  60.537  19.442  1.00  0.74           C
ATOM   3514  N   GLN A 467      64.133  56.872  16.464  1.00  0.71           N
ATOM   3515  CA  GLN A 467      64.593  56.149  15.274  1.00  0.71           C
ATOM   3516  C   GLN A 467      63.616  56.067  14.077  1.00  0.71           C
ATOM   3517  O   GLN A 467      64.048  56.296  12.946  1.00  0.71           O
ATOM   3518  CB  GLN A 467      65.108  54.763  15.688  1.00  0.71           C
ATOM   3519  CG  GLN A 467      65.899  54.033  14.612  1.00  0.71           C
ATOM   3520  CD  GLN A 467      67.070  54.848  14.099  1.00  0.71           C
ATOM   3521  OE1 GLN A 467      67.923  55.306  14.851  1.00  0.71           O
ATOM   3522  NE2 GLN A 467      67.095  55.075  12.815  1.00  0.71           N
ATOM   3523  N   PRO A 468      62.299  55.851  14.279  1.00  0.72           N
ATOM   3524  CA  PRO A 468      61.421  56.038  13.112  1.00  0.72           C
ATOM   3525  C   PRO A 468      61.448  57.425  12.463  1.00  0.72           C
ATOM   3526  O   PRO A 468      61.294  57.549  11.249  1.00  0.72           O
ATOM   3527  CB  PRO A 468      60.026  55.807  13.698  1.00  0.72           C
ATOM   3528  CG  PRO A 468      60.249  54.915  14.836  1.00  0.72           C
ATOM   3529  CD  PRO A 468      61.504  55.437  15.448  1.00  0.72           C
ATOM   3530  N   ALA A 469      61.654  58.473  13.249  1.00  0.73           N
ATOM   3531  CA  ALA A 469      61.730  59.832  12.719  1.00  0.73           C
ATOM   3532  C   ALA A 469      63.086  60.075  12.040  1.00  0.73           C
ATOM   3533  O   ALA A 469      63.206  60.938  11.179  1.00  0.73           O
ATOM   3534  CB  ALA A 469      61.490  60.842  13.851  1.00  0.73           C
ATOM   3535  N   LEU A 470      64.100  59.296  12.388  1.00  0.69           N
ATOM   3536  CA  LEU A 470      65.421  59.391  11.757  1.00  0.69           C
ATOM   3537  C   LEU A 470      65.467  58.717  10.394  1.00  0.69           C
ATOM   3538  O   LEU A 470      66.402  58.913   9.615  1.00  0.69           O
ATOM   3539  CB  LEU A 470      66.496  58.773  12.660  1.00  0.69           C
ATOM   3540  CG  LEU A 470      66.867  59.600  13.895  1.00  0.69           C
ATOM   3541  CD1 LEU A 470      67.771  58.830  14.850  1.00  0.69           C
ATOM   3542  CD2 LEU A 470      67.579  60.875  13.479  1.00  0.69           C
ATOM   3543  N   ASP A 471      64.421  57.981  10.053  1.00  0.58           N
ATOM   3544  CA  ASP A 471      64.291  57.413   8.707  1.00  0.58           C
ATOM   3545  C   ASP A 471      63.915  58.500   7.695  1.00  0.58           C
ATOM   3546  O   ASP A 471      63.902  58.274   6.493  1.00  0.58           O
ATOM   3547  CB  ASP A 471      63.274  56.269   8.689  1.00  0.58           C
ATOM   3548  CG  ASP A 471      63.783  55.014   9.382  1.00  0.58           C
ATOM   3549  OD1 ASP A 471      65.010  54.882   9.605  1.00  0.58           O
ATOM   3550  OD2 ASP A 471      62.967  54.110   9.674  1.00  0.58           O
ATOM   3551  N   TRP A 472      63.734  59.724   8.176  1.00  0.52           N
ATOM   3552  CA  TRP A 472      63.582  60.909   7.324  1.00  0.52           C
ATOM   3553  C   TRP A 472      64.855  61.205   6.524  1.00  0.52           C
ATOM   3554  O   TRP A 472      64.854  61.985   5.575  1.00  0.52           O
ATOM   3555  CB  TRP A 472      63.249  62.095   8.228  1.00  0.52           C
ATOM   3556  CG  TRP A 472      62.651  63.277   7.554  1.00  0.52           C
ATOM   3557  CD1 TRP A 472      61.331  63.522   7.356  1.00  0.52           C
ATOM   3558  CD2 TRP A 472      63.339  64.417   7.018  1.00  0.52           C
ATOM   3559  NE1 TRP A 472      61.137  64.716   6.719  1.00  0.52           N
ATOM   3560  CE2 TRP A 472      62.350  65.298   6.500  1.00  0.52           C
ATOM   3561  CE3 TRP A 472      64.695  64.780   6.904  1.00  0.52           C
ATOM   3562  CZ2 TRP A 472      62.676  66.519   5.888  1.00  0.52           C
ATOM   3563  CZ3 TRP A 472      65.028  65.984   6.249  1.00  0.52           C
ATOM   3564  CH2 TRP A 472      64.012  66.846   5.759  1.00  0.52           C
ATOM   3565  N   GLY A 473      65.946  60.540   6.884  1.00  0.56           N
ATOM   3566  CA  GLY A 473      67.178  60.628   6.118  1.00  0.56           C
ATOM   3567  C   GLY A 473      67.088  59.951   4.761  1.00  0.56           C
ATOM   3568  O   GLY A 473      67.991  60.104   3.935  1.00  0.56           O
ATOM   3569  N   GLU A 474      66.003  59.233   4.503  1.00  0.62           N
ATOM   3570  CA  GLU A 474      65.740  58.637   3.196  1.00  0.62           C
ATOM   3571  C   GLU A 474      65.774  59.704   2.101  1.00  0.62           C
ATOM   3572  O   GLU A 474      65.298  60.824   2.270  1.00  0.62           O
ATOM   3573  CB  GLU A 474      64.371  57.950   3.226  1.00  0.62           C
ATOM   3574  CG  GLU A 474      63.901  57.369   1.905  1.00  0.62           C
ATOM   3575  CD  GLU A 474      64.783  56.254   1.396  1.00  0.62           C
ATOM   3576  OE1 GLU A 474      65.786  56.545   0.708  1.00  0.62           O
ATOM   3577  OE2 GLU A 474      64.499  55.071   1.689  1.00  0.62           O
ATOM   3578  N   ARG A 475      66.377  59.365   0.972  1.00  0.36           N
ATOM   3579  CA  ARG A 475      66.586  60.328  -0.106  1.00  0.36           C
ATOM   3580  C   ARG A 475      65.284  60.707  -0.790  1.00  0.36           C
ATOM   3581  O   ARG A 475      65.016  61.893  -0.982  1.00  0.36           O
ATOM   3582  CB  ARG A 475      67.576  59.746  -1.119  1.00  0.36           C
ATOM   3583  CG  ARG A 475      68.954  59.542  -0.506  1.00  0.36           C
ATOM   3584  CD  ARG A 475      69.938  58.848  -1.432  1.00  0.36           C
ATOM   3585  NE  ARG A 475      71.225  58.668  -0.745  1.00  0.36           N
ATOM   3586  CZ  ARG A 475      71.543  57.690   0.094  1.00  0.36           C
ATOM   3587  NH1 ARG A 475      72.699  57.711   0.684  1.00  0.36           N
ATOM   3588  NH2 ARG A 475      70.748  56.704   0.413  1.00  0.36           N
ATOM   3589  N   THR A 476      64.477  59.719  -1.142  1.00  0.36           N
ATOM   3590  CA  THR A 476      63.278  59.932  -1.953  1.00  0.36           C
ATOM   3591  C   THR A 476      61.994  59.672  -1.170  1.00  0.36           C
ATOM   3592  O   THR A 476      61.958  58.829  -0.275  1.00  0.36           O
ATOM   3593  CB  THR A 476      63.329  59.002  -3.189  1.00  0.36           C
ATOM   3594  OG1 THR A 476      63.612  57.664  -2.765  1.00  0.36           O
ATOM   3595  CG2 THR A 476      64.462  59.391  -4.126  1.00  0.36           C
ATOM   3596  N   GLU A 477      60.946  60.414  -1.510  1.00  0.54           N
ATOM   3597  CA  GLU A 477      59.610  60.324  -0.901  1.00  0.54           C
ATOM   3598  C   GLU A 477      59.591  60.551   0.613  1.00  0.54           C
ATOM   3599  O   GLU A 477      58.653  60.157   1.314  1.00  0.54           O
ATOM   3600  CB  GLU A 477      58.939  58.991  -1.251  1.00  0.54           C
ATOM   3601  CG  GLU A 477      58.891  58.698  -2.736  1.00  0.54           C
ATOM   3602  CD  GLU A 477      58.307  57.334  -3.043  1.00  0.54           C
ATOM   3603  OE1 GLU A 477      57.797  56.632  -2.133  1.00  0.54           O
ATOM   3604  OE2 GLU A 477      58.379  56.921  -4.223  1.00  0.54           O
ATOM   3605  N   ALA A 478      60.627  61.199   1.125  1.00  0.64           N
ATOM   3606  CA  ALA A 478      60.686  61.540   2.538  1.00  0.64           C
ATOM   3607  C   ALA A 478      59.673  62.663   2.747  1.00  0.64           C
ATOM   3608  O   ALA A 478      59.301  63.357   1.793  1.00  0.64           O
ATOM   3609  CB  ALA A 478      62.102  61.979   2.922  1.00  0.64           C
ATOM   3610  N   ALA A 479      59.228  62.858   3.976  1.00  0.59           N
ATOM   3611  CA  ALA A 479      58.266  63.916   4.268  1.00  0.59           C
ATOM   3612  C   ALA A 479      58.866  65.295   3.944  1.00  0.59           C
ATOM   3613  O   ALA A 479      60.091  65.458   3.975  1.00  0.59           O
ATOM   3614  CB  ALA A 479      57.832  63.815   5.723  1.00  0.59           C
ATOM   3615  N   PRO A 480      58.024  66.295   3.630  1.00  0.59           N
ATOM   3616  CA  PRO A 480      58.644  67.571   3.252  1.00  0.59           C
ATOM   3617  C   PRO A 480      59.350  68.296   4.390  1.00  0.59           C
ATOM   3618  O   PRO A 480      59.076  68.079   5.573  1.00  0.59           O
ATOM   3619  CB  PRO A 480      57.446  68.393   2.767  1.00  0.59           C
ATOM   3620  CG  PRO A 480      56.310  67.873   3.561  1.00  0.59           C
ATOM   3621  CD  PRO A 480      56.552  66.386   3.557  1.00  0.59           C
ATOM   3622  N   LEU A 481      60.231  69.207   4.009  1.00  0.64           N
ATOM   3623  CA  LEU A 481      60.894  70.116   4.938  1.00  0.64           C
ATOM   3624  C   LEU A 481      60.344  71.507   4.669  1.00  0.64           C
ATOM   3625  O   LEU A 481      60.625  72.102   3.621  1.00  0.64           O
ATOM   3626  CB  LEU A 481      62.399  70.108   4.680  1.00  0.64           C
ATOM   3627  CG  LEU A 481      63.280  70.942   5.620  1.00  0.64           C
ATOM   3628  CD1 LEU A 481      63.252  70.422   7.056  1.00  0.64           C
ATOM   3629  CD2 LEU A 481      64.695  70.902   5.084  1.00  0.64           C
ATOM   3630  N   CYS A 482      59.525  72.024   5.566  1.00  0.75           N
ATOM   3631  CA  CYS A 482      58.940  73.337   5.337  1.00  0.75           C
ATOM   3632  C   CYS A 482      59.903  74.433   5.784  1.00  0.75           C
ATOM   3633  O   CYS A 482      60.590  74.291   6.804  1.00  0.75           O
ATOM   3634  CB  CYS A 482      57.626  73.460   6.101  1.00  0.75           C
ATOM   3635  SG  CYS A 482      56.433  72.211   5.576  1.00  0.75           S
ATOM   3636  N   PRO A 483      59.951  75.555   5.053  1.00  0.72           N
ATOM   3637  CA  PRO A 483      60.749  76.628   5.646  1.00  0.72           C
ATOM   3638  C   PRO A 483      59.938  77.283   6.764  1.00  0.72           C
ATOM   3639  O   PRO A 483      58.723  77.073   6.855  1.00  0.72           O
ATOM   3640  CB  PRO A 483      60.960  77.569   4.464  1.00  0.72           C
ATOM   3641  CG  PRO A 483      59.685  77.455   3.711  1.00  0.72           C
ATOM   3642  CD  PRO A 483      59.325  75.993   3.790  1.00  0.72           C
ATOM   3643  N   TYR A 484      60.559  78.115   7.582  1.00  0.69           N
ATOM   3644  CA  TYR A 484      59.808  79.061   8.402  1.00  0.69           C
ATOM   3645  C   TYR A 484      60.670  80.298   8.514  1.00  0.69           C
ATOM   3646  O   TYR A 484      61.896  80.199   8.508  1.00  0.69           O
ATOM   3647  CB  TYR A 484      59.451  78.502   9.783  1.00  0.69           C
ATOM   3648  CG  TYR A 484      60.624  78.088  10.643  1.00  0.69           C
ATOM   3649  CD1 TYR A 484      61.224  76.824  10.478  1.00  0.69           C
ATOM   3650  CD2 TYR A 484      61.123  78.946  11.647  1.00  0.69           C
ATOM   3651  CE1 TYR A 484      62.314  76.431  11.291  1.00  0.69           C
ATOM   3652  CE2 TYR A 484      62.206  78.543  12.473  1.00  0.69           C
ATOM   3653  CZ  TYR A 484      62.787  77.287  12.281  1.00  0.69           C
ATOM   3654  OH  TYR A 484      63.845  76.873  13.046  1.00  0.69           O
ATOM   3655  N   ALA A 485      60.047  81.460   8.578  1.00  0.69           N
ATOM   3656  CA  ALA A 485      60.785  82.706   8.667  1.00  0.69           C
ATOM   3657  C   ALA A 485      61.303  82.820  10.097  1.00  0.69           C
ATOM   3658  O   ALA A 485      60.651  82.369  11.046  1.00  0.69           O
ATOM   3659  CB  ALA A 485      59.873  83.877   8.316  1.00  0.69           C
ATOM   3660  N   ALA A 486      62.456  83.447  10.251  1.00  0.70           N
ATOM   3661  CA  ALA A 486      63.022  83.665  11.572  1.00  0.70           C
ATOM   3662  C   ALA A 486      62.079  84.598  12.340  1.00  0.70           C
ATOM   3663  O   ALA A 486      61.440  85.475  11.749  1.00  0.70           O
ATOM   3664  CB  ALA A 486      64.410  84.277  11.430  1.00  0.70           C
ATOM   3665  N   GLY A 487      61.985  84.432  13.648  1.00  0.67           N
ATOM   3666  CA  GLY A 487      61.122  85.290  14.443  1.00  0.67           C
ATOM   3667  C   GLY A 487      59.651  84.940  14.333  1.00  0.67           C
ATOM   3668  O   GLY A 487      58.791  85.808  14.481  1.00  0.67           O
ATOM   3669  N   SER A 488      59.339  83.677  14.086  1.00  0.69           N
ATOM   3670  CA  SER A 488      57.955  83.200  14.035  1.00  0.69           C
ATOM   3671  C   SER A 488      57.886  81.995  14.962  1.00  0.69           C
ATOM   3672  O   SER A 488      58.930  81.516  15.402  1.00  0.69           O
ATOM   3673  CB  SER A 488      57.542  82.822  12.609  1.00  0.69           C
ATOM   3674  OG  SER A 488      58.256  81.692  12.135  1.00  0.69           O
ATOM   3675  N   ALA A 489      56.687  81.517  15.268  1.00  0.75           N
ATOM   3676  CA  ALA A 489      56.511  80.381  16.174  1.00  0.75           C
ATOM   3677  C   ALA A 489      56.858  79.022  15.547  1.00  0.75           C
ATOM   3678  O   ALA A 489      56.921  78.011  16.253  1.00  0.75           O
ATOM   3679  CB  ALA A 489      55.070  80.380  16.706  1.00  0.75           C
ATOM   3680  N   GLY A 490      57.066  78.993  14.238  1.00  0.77           N
ATOM   3681  CA  GLY A 490      57.414  77.767  13.537  1.00  0.77           C
ATOM   3682  C   GLY A 490      56.767  77.745  12.166  1.00  0.77           C
ATOM   3683  O   GLY A 490      56.148  78.743  11.782  1.00  0.77           O
ATOM   3684  N   PRO A 491      56.866  76.643  11.403  1.00  0.76           N
ATOM   3685  CA  PRO A 491      56.213  76.569  10.089  1.00  0.76           C
ATOM   3686  C   PRO A 491      54.692  76.480  10.202  1.00  0.76           C
ATOM   3687  O   PRO A 491      54.144  76.222  11.275  1.00  0.76           O
ATOM   3688  CB  PRO A 491      56.824  75.301   9.484  1.00  0.76           C
ATOM   3689  CG  PRO A 491      57.083  74.440  10.654  1.00  0.76           C
ATOM   3690  CD  PRO A 491      57.582  75.391  11.708  1.00  0.76           C
ATOM   3691  N   ILE A 492      54.000  76.674   9.089  1.00  0.72           N
ATOM   3692  CA  ILE A 492      52.534  76.667   9.057  1.00  0.72           C
ATOM   3693  C   ILE A 492      52.039  75.265   9.419  1.00  0.72           C
ATOM   3694  O   ILE A 492      51.028  75.090  10.105  1.00  0.72           O
ATOM   3695  CB  ILE A 492      52.011  77.081   7.643  1.00  0.72           C
ATOM   3696  CG1 ILE A 492      52.563  78.466   7.242  1.00  0.72           C
ATOM   3697  CG2 ILE A 492      50.467  77.083   7.585  1.00  0.72           C
ATOM   3698  CD1 ILE A 492      52.415  78.811   5.762  1.00  0.72           C
ATOM   3699  N   GLU A 493      52.794  74.249   9.024  1.00  0.73           N
ATOM   3700  CA  GLU A 493      52.427  72.867   9.339  1.00  0.73           C
ATOM   3701  C   GLU A 493      52.523  72.513  10.823  1.00  0.73           C
ATOM   3702  O   GLU A 493      51.884  71.562  11.272  1.00  0.73           O
ATOM   3703  CB  GLU A 493      53.257  71.879   8.516  1.00  0.73           C
ATOM   3704  CG  GLU A 493      53.069  72.038   7.011  1.00  0.73           C
ATOM   3705  CD  GLU A 493      51.608  72.011   6.594  1.00  0.73           C
ATOM   3706  OE1 GLU A 493      50.887  71.047   6.921  1.00  0.73           O
ATOM   3707  OE2 GLU A 493      51.152  72.973   5.933  1.00  0.73           O
ATOM   3708  N   ALA A 494      53.244  73.305  11.608  1.00  0.79           N
ATOM   3709  CA  ALA A 494      53.283  73.085  13.051  1.00  0.79           C
ATOM   3710  C   ALA A 494      51.940  73.483  13.662  1.00  0.79           C
ATOM   3711  O   ALA A 494      51.498  72.886  14.633  1.00  0.79           O
ATOM   3712  CB  ALA A 494      54.418  73.885  13.693  1.00  0.79           C
ATOM   3713  N   ASP A 495      51.277  74.479  13.092  1.00  0.70           N
ATOM   3714  CA  ASP A 495      49.948  74.858  13.574  1.00  0.70           C
ATOM   3715  C   ASP A 495      48.938  73.845  13.057  1.00  0.70           C
ATOM   3716  O   ASP A 495      47.991  73.480  13.755  1.00  0.70           O
ATOM   3717  CB  ASP A 495      49.540  76.244  13.073  1.00  0.70           C
ATOM   3718  CG  ASP A 495      50.308  77.355  13.747  1.00  0.70           C
ATOM   3719  OD1 ASP A 495      50.344  77.399  14.996  1.00  0.70           O
ATOM   3720  OD2 ASP A 495      50.917  78.193  13.045  1.00  0.70           O
ATOM   3721  N   ALA A 496      49.161  73.368  11.838  1.00  0.77           N
ATOM   3722  CA  ALA A 496      48.253  72.412  11.206  1.00  0.77           C
ATOM   3723  C   ALA A 496      48.197  71.112  12.007  1.00  0.77           C
ATOM   3724  O   ALA A 496      47.134  70.528  12.162  1.00  0.77           O
ATOM   3725  CB  ALA A 496      48.677  72.138   9.762  1.00  0.77           C
ATOM   3726  N   LEU A 497      49.331  70.722  12.575  1.00  0.73           N
ATOM   3727  CA  LEU A 497      49.439  69.539  13.429  1.00  0.73           C
ATOM   3728  C   LEU A 497      48.362  69.516  14.512  1.00  0.73           C
ATOM   3729  O   LEU A 497      47.726  68.496  14.767  1.00  0.73           O
ATOM   3730  CB  LEU A 497      50.819  69.568  14.090  1.00  0.73           C
ATOM   3731  CG  LEU A 497      51.244  68.455  15.057  1.00  0.73           C
ATOM   3732  CD1 LEU A 497      51.458  67.132  14.356  1.00  0.73           C
ATOM   3733  CD2 LEU A 497      52.523  68.890  15.763  1.00  0.73           C
ATOM   3734  N   LEU A 498      48.134  70.661  15.136  1.00  0.72           N
ATOM   3735  CA  LEU A 498      47.144  70.772  16.202  1.00  0.72           C
ATOM   3736  C   LEU A 498      45.770  71.072  15.617  1.00  0.72           C
ATOM   3737  O   LEU A 498      44.754  70.614  16.139  1.00  0.72           O
ATOM   3738  CB  LEU A 498      47.542  71.879  17.184  1.00  0.72           C
ATOM   3739  CG  LEU A 498      48.584  71.533  18.257  1.00  0.72           C
ATOM   3740  CD1 LEU A 498      49.948  71.183  17.693  1.00  0.72           C
ATOM   3741  CD2 LEU A 498      48.731  72.674  19.240  1.00  0.72           C
ATOM   3742  N   ALA A 499      45.724  71.812  14.518  1.00  0.72           N
ATOM   3743  CA  ALA A 499      44.459  72.193  13.895  1.00  0.72           C
ATOM   3744  C   ALA A 499      43.689  70.977  13.385  1.00  0.72           C
ATOM   3745  O   ALA A 499      42.458  70.969  13.440  1.00  0.72           O
ATOM   3746  CB  ALA A 499      44.700  73.175  12.756  1.00  0.72           C
ATOM   3747  N   ARG A 500      44.399  69.933  12.974  1.00  0.60           N
ATOM   3748  CA  ARG A 500      43.777  68.667  12.563  1.00  0.60           C
ATOM   3749  C   ARG A 500      42.944  68.046  13.668  1.00  0.60           C
ATOM   3750  O   ARG A 500      41.986  67.336  13.397  1.00  0.60           O
ATOM   3751  CB  ARG A 500      44.843  67.646  12.153  1.00  0.60           C
ATOM   3752  CG  ARG A 500      45.505  67.918  10.815  1.00  0.60           C
ATOM   3753  CD  ARG A 500      46.600  66.900  10.536  1.00  0.60           C
ATOM   3754  NE  ARG A 500      47.308  67.240   9.296  1.00  0.60           N
ATOM   3755  CZ  ARG A 500      48.258  66.536   8.700  1.00  0.60           C
ATOM   3756  NH1 ARG A 500      48.764  67.011   7.602  1.00  0.60           N
ATOM   3757  NH2 ARG A 500      48.721  65.400   9.152  1.00  0.60           N
ATOM   3758  N   ASP A 501      43.295  68.320  14.913  1.00  0.58           N
ATOM   3759  CA  ASP A 501      42.583  67.766  16.061  1.00  0.58           C
ATOM   3760  C   ASP A 501      41.736  68.815  16.775  1.00  0.58           C
ATOM   3761  O   ASP A 501      41.201  68.560  17.853  1.00  0.58           O
ATOM   3762  CB  ASP A 501      43.596  67.199  17.048  1.00  0.58           C
ATOM   3763  CG  ASP A 501      44.421  66.078  16.464  1.00  0.58           C
ATOM   3764  OD1 ASP A 501      43.867  65.148  15.824  1.00  0.58           O
ATOM   3765  OD2 ASP A 501      45.652  66.101  16.651  1.00  0.58           O
ATOM   3766  N   GLY A 502      41.638  70.007  16.203  1.00  0.61           N
ATOM   3767  CA  GLY A 502      40.881  71.084  16.828  1.00  0.61           C
ATOM   3768  C   GLY A 502      41.582  71.815  17.961  1.00  0.61           C
ATOM   3769  O   GLY A 502      40.919  72.365  18.839  1.00  0.61           O
ATOM   3770  N   ARG A 503      42.909  71.827  17.979  1.00  0.63           N
ATOM   3771  CA  ARG A 503      43.698  72.493  19.029  1.00  0.63           C
ATOM   3772  C   ARG A 503      44.514  73.632  18.411  1.00  0.63           C
ATOM   3773  O   ARG A 503      44.604  73.732  17.183  1.00  0.63           O
ATOM   3774  CB  ARG A 503      44.625  71.474  19.713  1.00  0.63           C
ATOM   3775  CG  ARG A 503      43.978  70.597  20.786  1.00  0.63           C
ATOM   3776  CD  ARG A 503      43.224  69.376  20.295  1.00  0.63           C
ATOM   3777  NE  ARG A 503      42.733  68.564  21.421  1.00  0.63           N
ATOM   3778  CZ  ARG A 503      42.207  67.349  21.351  1.00  0.63           C
ATOM   3779  NH1 ARG A 503      41.963  66.691  22.445  1.00  0.63           N
ATOM   3780  NH2 ARG A 503      41.920  66.748  20.231  1.00  0.63           N
ATOM   3781  N   GLN A 504      45.121  74.469  19.244  1.00  0.59           N
ATOM   3782  CA  GLN A 504      46.007  75.550  18.798  1.00  0.59           C
ATOM   3783  C   GLN A 504      47.128  75.709  19.828  1.00  0.59           C
ATOM   3784  O   GLN A 504      46.907  75.386  20.995  1.00  0.59           O
ATOM   3785  CB  GLN A 504      45.231  76.868  18.655  1.00  0.59           C
ATOM   3786  CG  GLN A 504      44.610  77.387  19.957  1.00  0.59           C
ATOM   3787  CD  GLN A 504      44.035  78.776  19.838  1.00  0.59           C
ATOM   3788  OE1 GLN A 504      43.928  79.349  18.760  1.00  0.59           O
ATOM   3789  NE2 GLN A 504      43.697  79.350  20.956  1.00  0.59           N
ATOM   3790  N   TRP A 505      48.308  76.176  19.438  1.00  0.63           N
ATOM   3791  CA  TRP A 505      49.416  76.361  20.383  1.00  0.63           C
ATOM   3792  C   TRP A 505      49.132  77.491  21.371  1.00  0.63           C
ATOM   3793  O   TRP A 505      48.526  78.508  21.030  1.00  0.63           O
ATOM   3794  CB  TRP A 505      50.743  76.663  19.679  1.00  0.63           C
ATOM   3795  CG  TRP A 505      51.308  75.505  18.899  1.00  0.63           C
ATOM   3796  CD1 TRP A 505      51.255  75.327  17.555  1.00  0.63           C
ATOM   3797  CD2 TRP A 505      52.040  74.366  19.404  1.00  0.63           C
ATOM   3798  NE1 TRP A 505      51.882  74.176  17.176  1.00  0.63           N
ATOM   3799  CE2 TRP A 505      52.399  73.566  18.282  1.00  0.63           C
ATOM   3800  CE3 TRP A 505      52.433  73.939  20.689  1.00  0.63           C
ATOM   3801  CZ2 TRP A 505      53.115  72.356  18.413  1.00  0.63           C
ATOM   3802  CZ3 TRP A 505      53.134  72.709  20.830  1.00  0.63           C
ATOM   3803  CH2 TRP A 505      53.464  71.931  19.682  1.00  0.63           C
ATOM   3804  N   GLN A 506      49.572  77.285  22.603  1.00  0.66           N
ATOM   3805  CA  GLN A 506      49.372  78.209  23.715  1.00  0.66           C
ATOM   3806  C   GLN A 506      50.261  79.449  23.667  1.00  0.66           C
ATOM   3807  O   GLN A 506      49.830  80.539  24.045  1.00  0.66           O
ATOM   3808  CB  GLN A 506      49.665  77.419  24.994  1.00  0.66           C
ATOM   3809  CG  GLN A 506      49.257  78.061  26.322  1.00  0.66           C
ATOM   3810  CD  GLN A 506      50.326  78.861  27.063  1.00  0.66           C
ATOM   3811  OE1 GLN A 506      50.013  79.547  28.033  1.00  0.66           O
ATOM   3812  NE2 GLN A 506      51.570  78.758  26.675  1.00  0.66           N
ATOM   3813  N   ASP A 507      51.501  79.275  23.231  1.00  0.61           N
ATOM   3814  CA  ASP A 507      52.450  80.387  23.151  1.00  0.61           C
ATOM   3815  C   ASP A 507      52.683  80.735  21.687  1.00  0.61           C
ATOM   3816  O   ASP A 507      52.807  79.837  20.843  1.00  0.61           O
ATOM   3817  CB  ASP A 507      53.763  80.036  23.847  1.00  0.61           C
ATOM   3818  CG  ASP A 507      54.626  81.257  24.094  1.00  0.61           C
ATOM   3819  OD1 ASP A 507      54.398  81.954  25.107  1.00  0.61           O
ATOM   3820  OD2 ASP A 507      55.507  81.583  23.270  1.00  0.61           O
ATOM   3821  N   LEU A 508      52.640  82.028  21.390  1.00  0.45           N
ATOM   3822  CA  LEU A 508      52.451  82.529  20.025  1.00  0.45           C
ATOM   3823  C   LEU A 508      53.592  83.413  19.554  1.00  0.45           C
ATOM   3824  O   LEU A 508      54.406  83.804  20.420  1.00  0.45           O
ATOM   3825  CB  LEU A 508      51.134  83.319  19.992  1.00  0.45           C
ATOM   3826  CG  LEU A 508      49.869  82.572  20.437  1.00  0.45           C
ATOM   3827  CD1 LEU A 508      48.689  83.520  20.509  1.00  0.45           C
ATOM   3828  CD2 LEU A 508      49.562  81.435  19.488  1.00  0.45           C
ATOM   3829  OXT LEU A 508      53.681  83.704  18.346  1.00  0.45           O
TER
ATOM   3830  N   PRO B  23      15.503  99.783  27.465  1.00  0.58           N
ATOM   3831  CA  PRO B  23      14.189  99.317  27.978  1.00  0.58           C
ATOM   3832  C   PRO B  23      13.320 100.469  28.498  1.00  0.58           C
ATOM   3833  O   PRO B  23      13.816 101.316  29.244  1.00  0.58           O
ATOM   3834  CB  PRO B  23      14.529  98.316  29.086  1.00  0.58           C
ATOM   3835  CG  PRO B  23      16.090  98.207  29.027  1.00  0.58           C
ATOM   3836  CD  PRO B  23      16.465  98.681  27.637  1.00  0.58           C
ATOM   3837  N   PRO B  24      12.032 100.529  28.104  1.00  0.57           N
ATOM   3838  CA  PRO B  24      11.173 101.569  28.688  1.00  0.57           C
ATOM   3839  C   PRO B  24      10.827 101.262  30.145  1.00  0.57           C
ATOM   3840  O   PRO B  24      10.834 100.095  30.527  1.00  0.57           O
ATOM   3841  CB  PRO B  24       9.924 101.499  27.806  1.00  0.57           C
ATOM   3842  CG  PRO B  24       9.840 100.085  27.408  1.00  0.57           C
ATOM   3843  CD  PRO B  24      11.270  99.687  27.159  1.00  0.57           C
ATOM   3844  N   CYS B  25      10.534 102.266  30.963  1.00  0.73           N
ATOM   3845  CA  CYS B  25      10.189 102.042  32.373  1.00  0.73           C
ATOM   3846  C   CYS B  25       9.577 103.259  33.052  1.00  0.73           C
ATOM   3847  O   CYS B  25       9.802 104.392  32.635  1.00  0.73           O
ATOM   3848  CB  CYS B  25      11.440 101.681  33.171  1.00  0.73           C
ATOM   3849  SG  CYS B  25      12.738 102.916  33.078  1.00  0.73           S
ATOM   3850  N   THR B  26       8.886 103.050  34.159  1.00  0.78           N
ATOM   3851  CA  THR B  26       8.440 104.165  34.990  1.00  0.78           C
ATOM   3852  C   THR B  26       8.946 103.927  36.400  1.00  0.78           C
ATOM   3853  O   THR B  26       8.615 102.922  37.012  1.00  0.78           O
ATOM   3854  CB  THR B  26       6.917 104.305  34.954  1.00  0.78           C
ATOM   3855  OG1 THR B  26       6.509 104.402  33.586  1.00  0.78           O
ATOM   3856  CG2 THR B  26       6.431 105.561  35.665  1.00  0.78           C
ATOM   3857  N   PHE B  27       9.782 104.815  36.909  1.00  0.80           N
ATOM   3858  CA  PHE B  27      10.385 104.633  38.226  1.00  0.80           C
ATOM   3859  C   PHE B  27       9.664 105.572  39.176  1.00  0.80           C
ATOM   3860  O   PHE B  27       9.633 106.773  38.946  1.00  0.80           O
ATOM   3861  CB  PHE B  27      11.886 104.946  38.192  1.00  0.80           C
ATOM   3862  CG  PHE B  27      12.739 103.929  37.445  1.00  0.80           C
ATOM   3863  CD1 PHE B  27      12.258 102.660  37.040  1.00  0.80           C
ATOM   3864  CD2 PHE B  27      14.083 104.243  37.182  1.00  0.80           C
ATOM   3865  CE1 PHE B  27      13.117 101.718  36.418  1.00  0.80           C
ATOM   3866  CE2 PHE B  27      14.950 103.311  36.550  1.00  0.80           C
ATOM   3867  CZ  PHE B  27      14.466 102.043  36.179  1.00  0.80           C
ATOM   3868  N   VAL B  28       9.056 105.032  40.218  1.00  0.85           N
ATOM   3869  CA  VAL B  28       8.273 105.829  41.162  1.00  0.85           C
ATOM   3870  C   VAL B  28       8.979 105.746  42.505  1.00  0.85           C
ATOM   3871  O   VAL B  28       9.039 104.685  43.116  1.00  0.85           O
ATOM   3872  CB  VAL B  28       6.817 105.315  41.264  1.00  0.85           C
ATOM   3873  CG1 VAL B  28       5.974 106.212  42.185  1.00  0.85           C
ATOM   3874  CG2 VAL B  28       6.175 105.241  39.870  1.00  0.85           C
ATOM   3875  N   VAL B  29       9.581 106.840  42.938  1.00  0.85           N
ATOM   3876  CA  VAL B  29      10.439 106.834  44.116  1.00  0.85           C
ATOM   3877  C   VAL B  29       9.734 107.449  45.309  1.00  0.85           C
ATOM   3878  O   VAL B  29       9.637 108.672  45.442  1.00  0.85           O
ATOM   3879  CB  VAL B  29      11.802 107.538  43.854  1.00  0.85           C
ATOM   3880  CG1 VAL B  29      12.750 107.342  45.048  1.00  0.85           C
ATOM   3881  CG2 VAL B  29      12.469 106.984  42.577  1.00  0.85           C
ATOM   3882  N   PHE B  30       9.251 106.588  46.190  1.00  0.84           N
ATOM   3883  CA  PHE B  30       8.735 107.035  47.474  1.00  0.84           C
ATOM   3884  C   PHE B  30       9.987 107.384  48.260  1.00  0.84           C
ATOM   3885  O   PHE B  30      10.969 106.647  48.207  1.00  0.84           O
ATOM   3886  CB  PHE B  30       7.930 105.927  48.155  1.00  0.84           C
ATOM   3887  CG  PHE B  30       6.635 105.605  47.453  1.00  0.84           C
ATOM   3888  CD1 PHE B  30       6.595 104.761  46.327  1.00  0.84           C
ATOM   3889  CD2 PHE B  30       5.436 106.158  47.926  1.00  0.84           C
ATOM   3890  CE1 PHE B  30       5.374 104.499  45.661  1.00  0.84           C
ATOM   3891  CE2 PHE B  30       4.207 105.920  47.266  1.00  0.84           C
ATOM   3892  CZ  PHE B  30       4.177 105.086  46.128  1.00  0.84           C
ATOM   3893  N   GLY B  31       9.981 108.525  48.933  1.00  0.86           N
ATOM   3894  CA  GLY B  31      11.187 109.007  49.588  1.00  0.86           C
ATOM   3895  C   GLY B  31      12.068 109.739  48.597  1.00  0.86           C
ATOM   3896  O   GLY B  31      13.296 109.793  48.710  1.00  0.86           O
ATOM   3897  N   GLY B  32      11.428 110.307  47.585  1.00  0.84           N
ATOM   3898  CA  GLY B  32      12.142 110.941  46.490  1.00  0.84           C
ATOM   3899  C   GLY B  32      12.961 112.184  46.793  1.00  0.84           C
ATOM   3900  O   GLY B  32      13.817 112.554  45.998  1.00  0.84           O
ATOM   3901  N   GLY B  33      12.747 112.813  47.940  1.00  0.80           N
ATOM   3902  CA  GLY B  33      13.535 113.972  48.333  1.00  0.80           C
ATOM   3903  C   GLY B  33      14.646 113.591  49.295  1.00  0.80           C
ATOM   3904  O   GLY B  33      15.449 114.437  49.701  1.00  0.80           O
ATOM   3905  N   GLY B  34      14.682 112.327  49.695  1.00  0.82           N
ATOM   3906  CA  GLY B  34      15.650 111.866  50.678  1.00  0.82           C
ATOM   3907  C   GLY B  34      17.056 111.660  50.146  1.00  0.82           C
ATOM   3908  O   GLY B  34      17.315 111.720  48.939  1.00  0.82           O
ATOM   3909  N   ASP B  35      17.984 111.429  51.065  1.00  0.78           N
ATOM   3910  CA  ASP B  35      19.410 111.360  50.733  1.00  0.78           C
ATOM   3911  C   ASP B  35      19.734 110.215  49.788  1.00  0.78           C
ATOM   3912  O   ASP B  35      20.552 110.383  48.890  1.00  0.78           O
ATOM   3913  CB  ASP B  35      20.272 111.152  51.985  1.00  0.78           C
ATOM   3914  CG  ASP B  35      20.305 112.360  52.905  1.00  0.78           C
ATOM   3915  OD1 ASP B  35      19.798 113.447  52.548  1.00  0.78           O
ATOM   3916  OD2 ASP B  35      20.872 112.235  54.015  1.00  0.78           O
ATOM   3917  N   LEU B  36      19.101 109.060  49.962  1.00  0.78           N
ATOM   3918  CA  LEU B  36      19.416 107.896  49.127  1.00  0.78           C
ATOM   3919  C   LEU B  36      19.122 108.207  47.666  1.00  0.78           C
ATOM   3920  O   LEU B  36      19.890 107.869  46.760  1.00  0.78           O
ATOM   3921  CB  LEU B  36      18.580 106.677  49.542  1.00  0.78           C
ATOM   3922  CG  LEU B  36      19.011 105.353  48.884  1.00  0.78           C
ATOM   3923  CD1 LEU B  36      20.158 104.731  49.667  1.00  0.78           C
ATOM   3924  CD2 LEU B  36      17.859 104.366  48.791  1.00  0.78           C
ATOM   3925  N   THR B  37      18.011 108.889  47.438  1.00  0.77           N
ATOM   3926  CA  THR B  37      17.601 109.203  46.082  1.00  0.77           C
ATOM   3927  C   THR B  37      18.633 110.086  45.405  1.00  0.77           C
ATOM   3928  O   THR B  37      19.074 109.791  44.294  1.00  0.77           O
ATOM   3929  CB  THR B  37      16.212 109.864  46.078  1.00  0.77           C
ATOM   3930  OG1 THR B  37      15.325 109.021  46.817  1.00  0.77           O
ATOM   3931  CG2 THR B  37      15.661 110.021  44.672  1.00  0.77           C
ATOM   3932  N   LYS B  38      19.063 111.144  46.075  1.00  0.72           N
ATOM   3933  CA  LYS B  38      19.991 112.080  45.443  1.00  0.72           C
ATOM   3934  C   LYS B  38      21.434 111.591  45.399  1.00  0.72           C
ATOM   3935  O   LYS B  38      22.126 111.812  44.415  1.00  0.72           O
ATOM   3936  CB  LYS B  38      19.889 113.449  46.118  1.00  0.72           C
ATOM   3937  CG  LYS B  38      18.501 114.075  45.922  1.00  0.72           C
ATOM   3938  CD  LYS B  38      18.469 115.581  46.162  1.00  0.72           C
ATOM   3939  CE  LYS B  38      18.601 115.980  47.628  1.00  0.72           C
ATOM   3940  NZ  LYS B  38      17.275 116.253  48.261  1.00  0.72           N
ATOM   3941  N   ARG B  39      21.901 110.910  46.434  1.00  0.66           N
ATOM   3942  CA  ARG B  39      23.297 110.458  46.472  1.00  0.66           C
ATOM   3943  C   ARG B  39      23.572 109.188  45.692  1.00  0.66           C
ATOM   3944  O   ARG B  39      24.717 108.955  45.298  1.00  0.66           O
ATOM   3945  CB  ARG B  39      23.727 110.221  47.920  1.00  0.66           C
ATOM   3946  CG  ARG B  39      23.783 111.499  48.732  1.00  0.66           C
ATOM   3947  CD  ARG B  39      24.086 111.202  50.181  1.00  0.66           C
ATOM   3948  NE  ARG B  39      24.184 112.444  50.958  1.00  0.66           N
ATOM   3949  CZ  ARG B  39      24.307 112.536  52.274  1.00  0.66           C
ATOM   3950  NH1 ARG B  39      24.251 111.506  53.081  1.00  0.66           N
ATOM   3951  NH2 ARG B  39      24.494 113.705  52.808  1.00  0.66           N
ATOM   3952  N   LEU B  40      22.568 108.338  45.527  1.00  0.73           N
ATOM   3953  CA  LEU B  40      22.778 107.019  44.923  1.00  0.73           C
ATOM   3954  C   LEU B  40      21.818 106.628  43.810  1.00  0.73           C
ATOM   3955  O   LEU B  40      22.281 106.154  42.771  1.00  0.73           O
ATOM   3956  CB  LEU B  40      22.729 105.952  46.025  1.00  0.73           C
ATOM   3957  CG  LEU B  40      23.970 105.885  46.930  1.00  0.73           C
ATOM   3958  CD1 LEU B  40      23.683 105.095  48.189  1.00  0.73           C
ATOM   3959  CD2 LEU B  40      25.155 105.263  46.192  1.00  0.73           C
ATOM   3960  N   LEU B  41      20.514 106.799  43.990  1.00  0.76           N
ATOM   3961  CA  LEU B  41      19.576 106.312  42.973  1.00  0.76           C
ATOM   3962  C   LEU B  41      19.628 107.111  41.676  1.00  0.76           C
ATOM   3963  O   LEU B  41      19.766 106.539  40.604  1.00  0.76           O
ATOM   3964  CB  LEU B  41      18.125 106.312  43.469  1.00  0.76           C
ATOM   3965  CG  LEU B  41      17.771 105.533  44.744  1.00  0.76           C
ATOM   3966  CD1 LEU B  41      16.274 105.674  45.009  1.00  0.76           C
ATOM   3967  CD2 LEU B  41      18.141 104.063  44.669  1.00  0.76           C
ATOM   3968  N   VAL B  42      19.537 108.430  41.750  1.00  0.77           N
ATOM   3969  CA  VAL B  42      19.557 109.252  40.536  1.00  0.77           C
ATOM   3970  C   VAL B  42      20.913 109.161  39.815  1.00  0.77           C
ATOM   3971  O   VAL B  42      20.922 108.930  38.606  1.00  0.77           O
ATOM   3972  CB  VAL B  42      19.103 110.718  40.828  1.00  0.77           C
ATOM   3973  CG1 VAL B  42      19.091 111.582  39.563  1.00  0.77           C
ATOM   3974  CG2 VAL B  42      17.684 110.722  41.409  1.00  0.77           C
ATOM   3975  N   PRO B  43      22.066 109.233  40.517  1.00  0.74           N
ATOM   3976  CA  PRO B  43      23.282 108.879  39.765  1.00  0.74           C
ATOM   3977  C   PRO B  43      23.353 107.483  39.137  1.00  0.74           C
ATOM   3978  O   PRO B  43      23.943 107.320  38.069  1.00  0.74           O
ATOM   3979  CB  PRO B  43      24.382 109.010  40.817  1.00  0.74           C
ATOM   3980  CG  PRO B  43      23.860 109.995  41.779  1.00  0.74           C
ATOM   3981  CD  PRO B  43      22.417 109.631  41.895  1.00  0.74           C
ATOM   3982  N   ALA B  44      22.764 106.464  39.749  1.00  0.77           N
ATOM   3983  CA  ALA B  44      22.752 105.141  39.127  1.00  0.77           C
ATOM   3984  C   ALA B  44      21.920 105.172  37.841  1.00  0.77           C
ATOM   3985  O   ALA B  44      22.320 104.637  36.810  1.00  0.77           O
ATOM   3986  CB  ALA B  44      22.191 104.118  40.108  1.00  0.77           C
ATOM   3987  N   ILE B  45      20.775 105.834  37.901  1.00  0.74           N
ATOM   3988  CA  ILE B  45      19.881 105.963  36.750  1.00  0.74           C
ATOM   3989  C   ILE B  45      20.580 106.770  35.653  1.00  0.74           C
ATOM   3990  O   ILE B  45      20.511 106.419  34.478  1.00  0.74           O
ATOM   3991  CB  ILE B  45      18.537 106.626  37.184  1.00  0.74           C
ATOM   3992  CG1 ILE B  45      17.774 105.695  38.154  1.00  0.74           C
ATOM   3993  CG2 ILE B  45      17.645 106.935  35.973  1.00  0.74           C
ATOM   3994  CD1 ILE B  45      16.668 106.368  38.989  1.00  0.74           C
ATOM   3995  N   TYR B  46      21.316 107.808  36.020  1.00  0.70           N
ATOM   3996  CA  TYR B  46      22.083 108.596  35.054  1.00  0.70           C
ATOM   3997  C   TYR B  46      23.121 107.757  34.334  1.00  0.70           C
ATOM   3998  O   TYR B  46      23.296 107.902  33.128  1.00  0.70           O
ATOM   3999  CB  TYR B  46      22.754 109.770  35.769  1.00  0.70           C
ATOM   4000  CG  TYR B  46      23.473 110.775  34.883  1.00  0.70           C
ATOM   4001  CD1 TYR B  46      22.788 111.495  33.879  1.00  0.70           C
ATOM   4002  CD2 TYR B  46      24.842 111.055  35.086  1.00  0.70           C
ATOM   4003  CE1 TYR B  46      23.450 112.493  33.112  1.00  0.70           C
ATOM   4004  CE2 TYR B  46      25.508 112.051  34.311  1.00  0.70           C
ATOM   4005  CZ  TYR B  46      24.802 112.766  33.341  1.00  0.70           C
ATOM   4006  OH  TYR B  46      25.455 113.732  32.618  1.00  0.70           O
ATOM   4007  N   ASN B  47      23.779 106.842  35.029  1.00  0.65           N
ATOM   4008  CA  ASN B  47      24.754 105.983  34.362  1.00  0.65           C
ATOM   4009  C   ASN B  47      24.074 105.048  33.364  1.00  0.65           C
ATOM   4010  O   ASN B  47      24.637 104.765  32.305  1.00  0.65           O
ATOM   4011  CB  ASN B  47      25.554 105.155  35.369  1.00  0.65           C
ATOM   4012  CG  ASN B  47      26.489 105.986  36.208  1.00  0.65           C
ATOM   4013  OD1 ASN B  47      26.702 107.167  35.962  1.00  0.65           O
ATOM   4014  ND2 ASN B  47      27.075 105.370  37.195  1.00  0.65           N
ATOM   4015  N   LEU B  48      22.869 104.577  33.658  1.00  0.68           N
ATOM   4016  CA  LEU B  48      22.138 103.728  32.709  1.00  0.68           C
ATOM   4017  C   LEU B  48      21.665 104.543  31.509  1.00  0.68           C
ATOM   4018  O   LEU B  48      21.714 104.096  30.362  1.00  0.68           O
ATOM   4019  CB  LEU B  48      20.919 103.082  33.380  1.00  0.68           C
ATOM   4020  CG  LEU B  48      21.165 102.162  34.584  1.00  0.68           C
ATOM   4021  CD1 LEU B  48      19.831 101.707  35.161  1.00  0.68           C
ATOM   4022  CD2 LEU B  48      22.009 100.947  34.251  1.00  0.68           C
ATOM   4023  N   ALA B  49      21.221 105.761  31.774  1.00  0.69           N
ATOM   4024  CA  ALA B  49      20.722 106.644  30.730  1.00  0.69           C
ATOM   4025  C   ALA B  49      21.840 107.070  29.774  1.00  0.69           C
ATOM   4026  O   ALA B  49      21.660 107.070  28.560  1.00  0.69           O
ATOM   4027  CB  ALA B  49      20.037 107.851  31.382  1.00  0.69           C
ATOM   4028  N   CYS B  50      23.017 107.363  30.310  1.00  0.65           N
ATOM   4029  CA  CYS B  50      24.167 107.721  29.479  1.00  0.65           C
ATOM   4030  C   CYS B  50      24.700 106.522  28.693  1.00  0.65           C
ATOM   4031  O   CYS B  50      25.334 106.685  27.651  1.00  0.65           O
ATOM   4032  CB  CYS B  50      25.291 108.285  30.350  1.00  0.65           C
ATOM   4033  SG  CYS B  50      24.866 109.813  31.211  1.00  0.65           S
ATOM   4034  N   ALA B  51      24.414 105.315  29.163  1.00  0.66           N
ATOM   4035  CA  ALA B  51      24.787 104.092  28.454  1.00  0.66           C
ATOM   4036  C   ALA B  51      23.777 103.735  27.354  1.00  0.66           C
ATOM   4037  O   ALA B  51      23.968 102.768  26.609  1.00  0.66           O
ATOM   4038  CB  ALA B  51      24.906 102.946  29.457  1.00  0.66           C
ATOM   4039  N   GLY B  52      22.687 104.484  27.265  1.00  0.63           N
ATOM   4040  CA  GLY B  52      21.671 104.220  26.259  1.00  0.63           C
ATOM   4041  C   GLY B  52      20.696 103.130  26.646  1.00  0.63           C
ATOM   4042  O   GLY B  52      19.902 102.679  25.822  1.00  0.63           O
ATOM   4043  N   LEU B  53      20.750 102.683  27.893  1.00  0.61           N
ATOM   4044  CA  LEU B  53      19.867 101.615  28.373  1.00  0.61           C
ATOM   4045  C   LEU B  53      18.498 102.203  28.699  1.00  0.61           C
ATOM   4046  O   LEU B  53      17.499 101.497  28.799  1.00  0.61           O
ATOM   4047  CB  LEU B  53      20.478 100.940  29.606  1.00  0.61           C
ATOM   4048  CG  LEU B  53      21.827 100.233  29.378  1.00  0.61           C
ATOM   4049  CD1 LEU B  53      22.448  99.835  30.703  1.00  0.61           C
ATOM   4050  CD2 LEU B  53      21.686  98.994  28.496  1.00  0.61           C
ATOM   4051  N   LEU B  54      18.460 103.522  28.796  1.00  0.62           N
ATOM   4052  CA  LEU B  54      17.227 104.286  28.924  1.00  0.62           C
ATOM   4053  C   LEU B  54      17.391 105.324  27.828  1.00  0.62           C
ATOM   4054  O   LEU B  54      18.523 105.774  27.615  1.00  0.62           O
ATOM   4055  CB  LEU B  54      17.157 104.958  30.297  1.00  0.62           C
ATOM   4056  CG  LEU B  54      17.170 104.035  31.523  1.00  0.62           C
ATOM   4057  CD1 LEU B  54      17.397 104.859  32.776  1.00  0.62           C
ATOM   4058  CD2 LEU B  54      15.874 103.256  31.635  1.00  0.62           C
ATOM   4059  N   ASP B  55      16.330 105.682  27.117  1.00  0.56           N
ATOM   4060  CA  ASP B  55      16.466 106.659  26.033  1.00  0.56           C
ATOM   4061  C   ASP B  55      15.300 107.631  25.841  1.00  0.56           C
ATOM   4062  O   ASP B  55      15.506 108.838  25.813  1.00  0.56           O
ATOM   4063  CB  ASP B  55      16.751 105.939  24.715  1.00  0.56           C
ATOM   4064  CG  ASP B  55      17.304 106.869  23.650  1.00  0.56           C
ATOM   4065  OD1 ASP B  55      17.881 107.925  23.974  1.00  0.56           O
ATOM   4066  OD2 ASP B  55      17.201 106.532  22.452  1.00  0.56           O
ATOM   4067  N   ASP B  56      14.070 107.151  25.736  1.00  0.54           N
ATOM   4068  CA  ASP B  56      12.928 108.068  25.600  1.00  0.54           C
ATOM   4069  C   ASP B  56      11.623 107.608  26.235  1.00  0.54           C
ATOM   4070  O   ASP B  56      10.883 108.412  26.800  1.00  0.54           O
ATOM   4071  CB  ASP B  56      12.651 108.349  24.125  1.00  0.54           C
ATOM   4072  CG  ASP B  56      11.657 109.477  23.942  1.00  0.54           C
ATOM   4073  OD1 ASP B  56      12.044 110.662  24.071  1.00  0.54           O
ATOM   4074  OD2 ASP B  56      10.467 109.208  23.684  1.00  0.54           O
ATOM   4075  N   GLY B  57      11.361 106.310  26.195  1.00  0.61           N
ATOM   4076  CA  GLY B  57      10.138 105.754  26.755  1.00  0.61           C
ATOM   4077  C   GLY B  57      10.172 105.567  28.257  1.00  0.61           C
ATOM   4078  O   GLY B  57       9.777 104.524  28.767  1.00  0.61           O
ATOM   4079  N   PHE B  58      10.691 106.544  28.984  1.00  0.69           N
ATOM   4080  CA  PHE B  58      10.803 106.427  30.428  1.00  0.69           C
ATOM   4081  C   PHE B  58      10.438 107.701  31.181  1.00  0.69           C
ATOM   4082  O   PHE B  58      10.473 108.806  30.629  1.00  0.69           O
ATOM   4083  CB  PHE B  58      12.185 105.875  30.809  1.00  0.69           C
ATOM   4084  CG  PHE B  58      13.323 106.855  30.678  1.00  0.69           C
ATOM   4085  CD1 PHE B  58      13.859 107.210  29.424  1.00  0.69           C
ATOM   4086  CD2 PHE B  58      13.917 107.372  31.839  1.00  0.69           C
ATOM   4087  CE1 PHE B  58      15.000 108.056  29.336  1.00  0.69           C
ATOM   4088  CE2 PHE B  58      15.070 108.179  31.770  1.00  0.69           C
ATOM   4089  CZ  PHE B  58      15.621 108.518  30.515  1.00  0.69           C
ATOM   4090  N   SER B  59      10.015 107.519  32.424  1.00  0.79           N
ATOM   4091  CA  SER B  59       9.552 108.602  33.292  1.00  0.79           C
ATOM   4092  C   SER B  59       9.961 108.281  34.718  1.00  0.79           C
ATOM   4093  O   SER B  59       9.946 107.116  35.115  1.00  0.79           O
ATOM   4094  CB  SER B  59       8.026 108.708  33.225  1.00  0.79           C
ATOM   4095  OG  SER B  59       7.532 109.652  34.159  1.00  0.79           O
ATOM   4096  N   ILE B  60      10.354 109.287  35.481  1.00  0.81           N
ATOM   4097  CA  ILE B  60      10.792 109.107  36.863  1.00  0.81           C
ATOM   4098  C   ILE B  60       9.924 110.048  37.690  1.00  0.81           C
ATOM   4099  O   ILE B  60       9.858 111.237  37.401  1.00  0.81           O
ATOM   4100  CB  ILE B  60      12.293 109.471  37.025  1.00  0.81           C
ATOM   4101  CG1 ILE B  60      13.173 108.616  36.088  1.00  0.81           C
ATOM   4102  CG2 ILE B  60      12.752 109.316  38.502  1.00  0.81           C
ATOM   4103  CD1 ILE B  60      14.559 109.180  35.810  1.00  0.81           C
ATOM   4104  N   VAL B  61       9.232 109.538  38.691  1.00  0.82           N
ATOM   4105  CA  VAL B  61       8.368 110.358  39.534  1.00  0.82           C
ATOM   4106  C   VAL B  61       8.871 110.229  40.957  1.00  0.82           C
ATOM   4107  O   VAL B  61       8.944 109.131  41.491  1.00  0.82           O
ATOM   4108  CB  VAL B  61       6.888 109.912  39.436  1.00  0.82           C
ATOM   4109  CG1 VAL B  61       6.003 110.760  40.356  1.00  0.82           C
ATOM   4110  CG2 VAL B  61       6.409 110.020  37.976  1.00  0.82           C
ATOM   4111  N   ALA B  62       9.240 111.338  41.571  1.00  0.84           N
ATOM   4112  CA  ALA B  62       9.660 111.335  42.964  1.00  0.84           C
ATOM   4113  C   ALA B  62       8.438 111.764  43.773  1.00  0.84           C
ATOM   4114  O   ALA B  62       7.713 112.668  43.360  1.00  0.84           O
ATOM   4115  CB  ALA B  62      10.815 112.310  43.148  1.00  0.84           C
ATOM   4116  N   VAL B  63       8.212 111.138  44.915  1.00  0.78           N
ATOM   4117  CA  VAL B  63       7.124 111.537  45.799  1.00  0.78           C
ATOM   4118  C   VAL B  63       7.672 111.543  47.224  1.00  0.78           C
ATOM   4119  O   VAL B  63       8.357 110.606  47.655  1.00  0.78           O
ATOM   4120  CB  VAL B  63       5.854 110.646  45.557  1.00  0.78           C
ATOM   4121  CG1 VAL B  63       6.117 109.155  45.788  1.00  0.78           C
ATOM   4122  CG2 VAL B  63       4.658 111.109  46.390  1.00  0.78           C
ATOM   4123  N   ASP B  64       7.453 112.639  47.936  1.00  0.75           N
ATOM   4124  CA  ASP B  64       7.915 112.800  49.316  1.00  0.75           C
ATOM   4125  C   ASP B  64       7.042 113.901  49.916  1.00  0.75           C
ATOM   4126  O   ASP B  64       6.219 114.461  49.196  1.00  0.75           O
ATOM   4127  CB  ASP B  64       9.398 113.184  49.356  1.00  0.75           C
ATOM   4128  CG  ASP B  64      10.115 112.601  50.557  1.00  0.75           C
ATOM   4129  OD1 ASP B  64       9.466 112.298  51.582  1.00  0.75           O
ATOM   4130  OD2 ASP B  64      11.345 112.376  50.469  1.00  0.75           O
ATOM   4131  N   TRP B  65       7.177 114.224  51.193  1.00  0.64           N
ATOM   4132  CA  TRP B  65       6.282 115.198  51.829  1.00  0.64           C
ATOM   4133  C   TRP B  65       6.633 116.671  51.609  1.00  0.64           C
ATOM   4134  O   TRP B  65       5.776 117.547  51.736  1.00  0.64           O
ATOM   4135  CB  TRP B  65       6.221 114.917  53.330  1.00  0.64           C
ATOM   4136  CG  TRP B  65       5.229 115.772  54.075  1.00  0.64           C
ATOM   4137  CD1 TRP B  65       5.503 116.659  55.068  1.00  0.64           C
ATOM   4138  CD2 TRP B  65       3.815 115.903  53.826  1.00  0.64           C
ATOM   4139  NE1 TRP B  65       4.376 117.316  55.479  1.00  0.64           N
ATOM   4140  CE2 TRP B  65       3.314 116.868  54.745  1.00  0.64           C
ATOM   4141  CE3 TRP B  65       2.921 115.323  52.902  1.00  0.64           C
ATOM   4142  CZ2 TRP B  65       1.954 117.234  54.787  1.00  0.64           C
ATOM   4143  CZ3 TRP B  65       1.554 115.701  52.927  1.00  0.64           C
ATOM   4144  CH2 TRP B  65       1.087 116.647  53.885  1.00  0.64           C
ATOM   4145  N   ALA B  66       7.881 116.968  51.284  1.00  0.71           N
ATOM   4146  CA  ALA B  66       8.287 118.345  51.016  1.00  0.71           C
ATOM   4147  C   ALA B  66       7.491 118.881  49.820  1.00  0.71           C
ATOM   4148  O   ALA B  66       7.259 118.150  48.863  1.00  0.71           O
ATOM   4149  CB  ALA B  66       9.790 118.384  50.725  1.00  0.71           C
ATOM   4150  N   GLU B  67       7.083 120.142  49.831  1.00  0.63           N
ATOM   4151  CA  GLU B  67       6.356 120.693  48.684  1.00  0.63           C
ATOM   4152  C   GLU B  67       7.325 121.222  47.627  1.00  0.63           C
ATOM   4153  O   GLU B  67       7.506 122.431  47.436  1.00  0.63           O
ATOM   4154  CB  GLU B  67       5.319 121.739  49.102  1.00  0.63           C
ATOM   4155  CG  GLU B  67       4.324 122.067  47.986  1.00  0.63           C
ATOM   4156  CD  GLU B  67       3.298 123.096  48.410  1.00  0.63           C
ATOM   4157  OE1 GLU B  67       2.638 122.910  49.459  1.00  0.63           O
ATOM   4158  OE2 GLU B  67       3.120 124.110  47.696  1.00  0.63           O
ATOM   4159  N   LEU B  68       7.971 120.281  46.955  1.00  0.67           N
ATOM   4160  CA  LEU B  68       8.823 120.583  45.812  1.00  0.67           C
ATOM   4161  C   LEU B  68       7.869 120.630  44.616  1.00  0.67           C
ATOM   4162  O   LEU B  68       6.667 120.401  44.762  1.00  0.67           O
ATOM   4163  CB  LEU B  68       9.907 119.510  45.615  1.00  0.67           C
ATOM   4164  CG  LEU B  68      10.735 119.053  46.828  1.00  0.67           C
ATOM   4165  CD1 LEU B  68      11.781 118.036  46.369  1.00  0.67           C
ATOM   4166  CD2 LEU B  68      11.431 120.182  47.580  1.00  0.67           C
ATOM   4167  N   SER B  69       8.390 120.879  43.429  1.00  0.69           N
ATOM   4168  CA  SER B  69       7.603 120.935  42.202  1.00  0.69           C
ATOM   4169  C   SER B  69       8.512 120.272  41.188  1.00  0.69           C
ATOM   4170  O   SER B  69       9.652 119.965  41.548  1.00  0.69           O
ATOM   4171  CB  SER B  69       7.334 122.385  41.812  1.00  0.69           C
ATOM   4172  OG  SER B  69       8.553 123.042  41.506  1.00  0.69           O
ATOM   4173  N   ASP B  70       8.064 120.070  39.955  1.00  0.71           N
ATOM   4174  CA  ASP B  70       8.902 119.435  38.931  1.00  0.71           C
ATOM   4175  C   ASP B  70      10.160 120.281  38.751  1.00  0.71           C
ATOM   4176  O   ASP B  70      11.261 119.753  38.704  1.00  0.71           O
ATOM   4177  CB  ASP B  70       8.198 119.318  37.565  1.00  0.71           C
ATOM   4178  CG  ASP B  70       7.073 118.287  37.542  1.00  0.71           C
ATOM   4179  OD1 ASP B  70       6.668 117.792  38.615  1.00  0.71           O
ATOM   4180  OD2 ASP B  70       6.579 117.944  36.442  1.00  0.71           O
ATOM   4181  N   ASP B  71      10.010 121.598  38.716  1.00  0.70           N
ATOM   4182  CA  ASP B  71      11.155 122.499  38.546  1.00  0.70           C
ATOM   4183  C   ASP B  71      12.160 122.402  39.686  1.00  0.70           C
ATOM   4184  O   ASP B  71      13.374 122.412  39.470  1.00  0.70           O
ATOM   4185  CB  ASP B  71      10.703 123.959  38.539  1.00  0.70           C
ATOM   4186  CG  ASP B  71      10.123 124.412  37.220  1.00  0.70           C
ATOM   4187  OD1 ASP B  71      10.224 123.719  36.183  1.00  0.70           O
ATOM   4188  OD2 ASP B  71       9.582 125.536  37.206  1.00  0.70           O
ATOM   4189  N   ILE B  72      11.663 122.338  40.911  1.00  0.70           N
ATOM   4190  CA  ILE B  72      12.538 122.311  42.084  1.00  0.70           C
ATOM   4191  C   ILE B  72      13.237 120.961  42.125  1.00  0.70           C
ATOM   4192  O   ILE B  72      14.427 120.874  42.429  1.00  0.70           O
ATOM   4193  CB  ILE B  72      11.748 122.546  43.399  1.00  0.70           C
ATOM   4194  CG1 ILE B  72      11.116 123.949  43.382  1.00  0.70           C
ATOM   4195  CG2 ILE B  72      12.662 122.407  44.643  1.00  0.70           C
ATOM   4196  CD1 ILE B  72      10.024 124.174  44.414  1.00  0.70           C
ATOM   4197  N   LEU B  73      12.523 119.901  41.776  1.00  0.71           N
ATOM   4198  CA  LEU B  73      13.120 118.574  41.776  1.00  0.71           C
ATOM   4199  C   LEU B  73      14.216 118.495  40.726  1.00  0.71           C
ATOM   4200  O   LEU B  73      15.295 117.984  40.999  1.00  0.71           O
ATOM   4201  CB  LEU B  73      12.069 117.510  41.472  1.00  0.71           C
ATOM   4202  CG  LEU B  73      12.592 116.076  41.626  1.00  0.71           C
ATOM   4203  CD1 LEU B  73      12.746 115.714  43.107  1.00  0.71           C
ATOM   4204  CD2 LEU B  73      11.661 115.122  40.925  1.00  0.71           C
ATOM   4205  N   ARG B  74      13.965 119.050  39.547  1.00  0.64           N
ATOM   4206  CA  ARG B  74      14.975 119.081  38.488  1.00  0.64           C
ATOM   4207  C   ARG B  74      16.177 119.878  38.954  1.00  0.64           C
ATOM   4208  O   ARG B  74      17.300 119.445  38.770  1.00  0.64           O
ATOM   4209  CB  ARG B  74      14.385 119.661  37.198  1.00  0.64           C
ATOM   4210  CG  ARG B  74      13.391 118.705  36.558  1.00  0.64           C
ATOM   4211  CD  ARG B  74      12.577 119.297  35.423  1.00  0.64           C
ATOM   4212  NE  ARG B  74      11.569 118.320  34.985  1.00  0.64           N
ATOM   4213  CZ  ARG B  74      10.833 118.367  33.885  1.00  0.64           C
ATOM   4214  NH1 ARG B  74       9.967 117.419  33.689  1.00  0.64           N
ATOM   4215  NH2 ARG B  74      10.978 119.258  32.944  1.00  0.64           N
ATOM   4216  N   ALA B  75      15.971 120.990  39.638  1.00  0.71           N
ATOM   4217  CA  ALA B  75      17.095 121.748  40.180  1.00  0.71           C
ATOM   4218  C   ALA B  75      17.887 120.963  41.241  1.00  0.71           C
ATOM   4219  O   ALA B  75      19.117 121.027  41.281  1.00  0.71           O
ATOM   4220  CB  ALA B  75      16.584 123.067  40.747  1.00  0.71           C
ATOM   4221  N   GLN B  76      17.212 120.217  42.105  1.00  0.69           N
ATOM   4222  CA  GLN B  76      17.917 119.411  43.106  1.00  0.69           C
ATOM   4223  C   GLN B  76      18.633 118.233  42.461  1.00  0.69           C
ATOM   4224  O   GLN B  76      19.720 117.864  42.881  1.00  0.69           O
ATOM   4225  CB  GLN B  76      16.974 118.853  44.176  1.00  0.69           C
ATOM   4226  CG  GLN B  76      16.436 119.896  45.145  1.00  0.69           C
ATOM   4227  CD  GLN B  76      15.684 119.292  46.314  1.00  0.69           C
ATOM   4228  OE1 GLN B  76      15.714 118.089  46.556  1.00  0.69           O
ATOM   4229  NE2 GLN B  76      15.026 120.128  47.067  1.00  0.69           N
ATOM   4230  N   PHE B  77      18.053 117.636  41.435  1.00  0.71           N
ATOM   4231  CA  PHE B  77      18.698 116.516  40.760  1.00  0.71           C
ATOM   4232  C   PHE B  77      19.814 117.006  39.835  1.00  0.71           C
ATOM   4233  O   PHE B  77      20.788 116.290  39.621  1.00  0.71           O
ATOM   4234  CB  PHE B  77      17.672 115.681  39.996  1.00  0.71           C
ATOM   4235  CG  PHE B  77      16.768 114.812  40.861  1.00  0.71           C
ATOM   4236  CD1 PHE B  77      16.807 114.789  42.278  1.00  0.71           C
ATOM   4237  CD2 PHE B  77      15.854 113.970  40.207  1.00  0.71           C
ATOM   4238  CE1 PHE B  77      15.935 113.940  43.015  1.00  0.71           C
ATOM   4239  CE2 PHE B  77      14.980 113.119  40.928  1.00  0.71           C
ATOM   4240  CZ  PHE B  77      15.028 113.099  42.336  1.00  0.71           C
ATOM   4241  N   HIS B  78      19.750 118.247  39.372  1.00  0.66           N
ATOM   4242  CA  HIS B  78      20.884 118.857  38.678  1.00  0.66           C
ATOM   4243  C   HIS B  78      22.079 118.909  39.627  1.00  0.66           C
ATOM   4244  O   HIS B  78      23.186 118.518  39.257  1.00  0.66           O
ATOM   4245  CB  HIS B  78      20.570 120.278  38.183  1.00  0.66           C
ATOM   4246  CG  HIS B  78      19.954 120.330  36.818  1.00  0.66           C
ATOM   4247  ND1 HIS B  78      20.330 121.210  35.832  1.00  0.66           N
ATOM   4248  CD2 HIS B  78      18.960 119.594  36.262  1.00  0.66           C
ATOM   4249  CE1 HIS B  78      19.608 120.954  34.743  1.00  0.66           C
ATOM   4250  NE2 HIS B  78      18.745 119.981  34.957  1.00  0.66           N
ATOM   4251  N   GLU B  79      21.848 119.329  40.864  1.00  0.69           N
ATOM   4252  CA  GLU B  79      22.904 119.358  41.879  1.00  0.69           C
ATOM   4253  C   GLU B  79      23.369 117.941  42.231  1.00  0.69           C
ATOM   4254  O   GLU B  79      24.565 117.670  42.361  1.00  0.69           O
ATOM   4255  CB  GLU B  79      22.374 120.041  43.144  1.00  0.69           C
ATOM   4256  CG  GLU B  79      23.422 120.278  44.224  1.00  0.69           C
ATOM   4257  CD  GLU B  79      22.813 120.690  45.555  1.00  0.69           C
ATOM   4258  OE1 GLU B  79      21.615 121.049  45.630  1.00  0.69           O
ATOM   4259  OE2 GLU B  79      23.531 120.621  46.577  1.00  0.69           O
ATOM   4260  N   ALA B  80      22.422 117.024  42.373  1.00  0.75           N
ATOM   4261  CA  ALA B  80      22.704 115.640  42.751  1.00  0.75           C
ATOM   4262  C   ALA B  80      23.638 114.950  41.761  1.00  0.75           C
ATOM   4263  O   ALA B  80      24.492 114.145  42.138  1.00  0.75           O
ATOM   4264  CB  ALA B  80      21.395 114.867  42.853  1.00  0.75           C
ATOM   4265  N   LEU B  81      23.487 115.289  40.491  1.00  0.71           N
ATOM   4266  CA  LEU B  81      24.309 114.719  39.432  1.00  0.71           C
ATOM   4267  C   LEU B  81      25.557 115.511  39.104  1.00  0.71           C
ATOM   4268  O   LEU B  81      26.334 115.064  38.272  1.00  0.71           O
ATOM   4269  CB  LEU B  81      23.482 114.635  38.148  1.00  0.71           C
ATOM   4270  CG  LEU B  81      22.301 113.663  38.167  1.00  0.71           C
ATOM   4271  CD1 LEU B  81      21.506 113.803  36.880  1.00  0.71           C
ATOM   4272  CD2 LEU B  81      22.805 112.241  38.340  1.00  0.71           C
ATOM   4273  N   GLN B  82      25.754 116.676  39.704  1.00  0.59           N
ATOM   4274  CA  GLN B  82      26.766 117.619  39.227  1.00  0.59           C
ATOM   4275  C   GLN B  82      28.181 117.046  39.081  1.00  0.59           C
ATOM   4276  O   GLN B  82      28.876 117.377  38.123  1.00  0.59           O
ATOM   4277  CB  GLN B  82      26.783 118.863  40.124  1.00  0.59           C
ATOM   4278  CG  GLN B  82      27.563 120.050  39.552  1.00  0.59           C
ATOM   4279  CD  GLN B  82      26.953 120.591  38.273  1.00  0.59           C
ATOM   4280  OE1 GLN B  82      25.944 121.283  38.292  1.00  0.59           O
ATOM   4281  NE2 GLN B  82      27.558 120.291  37.154  1.00  0.59           N
ATOM   4282  N   ASP B  83      28.604 116.147  39.959  1.00  0.51           N
ATOM   4283  CA  ASP B  83      29.954 115.571  39.891  1.00  0.51           C
ATOM   4284  C   ASP B  83      30.103 114.534  38.775  1.00  0.51           C
ATOM   4285  O   ASP B  83      31.207 114.131  38.415  1.00  0.51           O
ATOM   4286  CB  ASP B  83      30.316 114.881  41.212  1.00  0.51           C
ATOM   4287  CG  ASP B  83      30.448 115.848  42.375  1.00  0.51           C
ATOM   4288  OD1 ASP B  83      30.743 117.048  42.176  1.00  0.51           O
ATOM   4289  OD2 ASP B  83      30.268 115.408  43.533  1.00  0.51           O
ATOM   4290  N   PHE B  84      28.998 114.065  38.221  1.00  0.52           N
ATOM   4291  CA  PHE B  84      29.029 113.056  37.162  1.00  0.52           C
ATOM   4292  C   PHE B  84      29.035 113.694  35.780  1.00  0.52           C
ATOM   4293  O   PHE B  84      29.325 113.031  34.784  1.00  0.52           O
ATOM   4294  CB  PHE B  84      27.802 112.147  37.281  1.00  0.52           C
ATOM   4295  CG  PHE B  84      27.823 111.271  38.499  1.00  0.52           C
ATOM   4296  CD1 PHE B  84      27.319 111.729  39.730  1.00  0.52           C
ATOM   4297  CD2 PHE B  84      28.370 109.977  38.419  1.00  0.52           C
ATOM   4298  CE1 PHE B  84      27.403 110.919  40.884  1.00  0.52           C
ATOM   4299  CE2 PHE B  84      28.455 109.155  39.564  1.00  0.52           C
ATOM   4300  CZ  PHE B  84      27.986 109.633  40.803  1.00  0.52           C
ATOM   4301  N   VAL B  85      28.685 114.970  35.705  1.00  0.52           N
ATOM   4302  CA  VAL B  85      28.448 115.613  34.412  1.00  0.52           C
ATOM   4303  C   VAL B  85      29.725 115.792  33.591  1.00  0.52           C
ATOM   4304  O   VAL B  85      29.746 115.465  32.410  1.00  0.52           O
ATOM   4305  CB  VAL B  85      27.713 116.973  34.590  1.00  0.52           C
ATOM   4306  CG1 VAL B  85      27.275 117.549  33.255  1.00  0.52           C
ATOM   4307  CG2 VAL B  85      26.489 116.801  35.464  1.00  0.52           C
ATOM   4308  N   ALA B  86      30.828 116.216  34.199  1.00  0.63           N
ATOM   4309  CA  ALA B  86      32.083 116.412  33.460  1.00  0.63           C
ATOM   4310  C   ALA B  86      32.741 115.117  32.962  1.00  0.63           C
ATOM   4311  O   ALA B  86      33.758 115.147  32.266  1.00  0.63           O
ATOM   4312  CB  ALA B  86      33.067 117.219  34.309  1.00  0.63           C
ATOM   4313  N   LYS B  87      32.153 113.975  33.287  1.00  0.58           N
ATOM   4314  CA  LYS B  87      32.618 112.689  32.771  1.00  0.58           C
ATOM   4315  C   LYS B  87      32.046 112.430  31.378  1.00  0.58           C
ATOM   4316  O   LYS B  87      32.485 111.521  30.682  1.00  0.58           O
ATOM   4317  CB  LYS B  87      32.244 111.572  33.743  1.00  0.58           C
ATOM   4318  CG  LYS B  87      32.897 111.757  35.112  1.00  0.58           C
ATOM   4319  CD  LYS B  87      32.529 110.655  36.085  1.00  0.58           C
ATOM   4320  CE  LYS B  87      33.280 110.831  37.395  1.00  0.58           C
ATOM   4321  NZ  LYS B  87      33.034 109.689  38.332  1.00  0.58           N
ATOM   4322  N   ARG B  88      31.108 113.263  30.940  1.00  0.59           N
ATOM   4323  CA  ARG B  88      30.509 113.169  29.597  1.00  0.59           C
ATOM   4324  C   ARG B  88      31.219 114.046  28.565  1.00  0.59           C
ATOM   4325  O   ARG B  88      30.595 114.552  27.629  1.00  0.59           O
ATOM   4326  CB  ARG B  88      29.014 113.526  29.664  1.00  0.59           C
ATOM   4327  CG  ARG B  88      28.166 112.615  30.562  1.00  0.59           C
ATOM   4328  CD  ARG B  88      28.244 111.139  30.154  1.00  0.59           C
ATOM   4329  NE  ARG B  88      27.804 110.918  28.766  1.00  0.59           N
ATOM   4330  CZ  ARG B  88      27.955 109.807  28.058  1.00  0.59           C
ATOM   4331  NH1 ARG B  88      27.389 109.700  26.892  1.00  0.59           N
ATOM   4332  NH2 ARG B  88      28.645 108.778  28.464  1.00  0.59           N
ATOM   4333  N   GLY B  89      32.522 114.205  28.736  1.00  0.58           N
ATOM   4334  CA  GLY B  89      33.339 115.026  27.855  1.00  0.58           C
ATOM   4335  C   GLY B  89      33.525 116.432  28.392  1.00  0.58           C
ATOM   4336  O   GLY B  89      32.673 116.954  29.108  1.00  0.58           O
ATOM   4337  N   THR B  90      34.657 117.044  28.079  1.00  0.50           N
ATOM   4338  CA  THR B  90      35.033 118.352  28.620  1.00  0.50           C
ATOM   4339  C   THR B  90      35.210 119.398  27.524  1.00  0.50           C
ATOM   4340  O   THR B  90      35.325 120.592  27.809  1.00  0.50           O
ATOM   4341  CB  THR B  90      36.353 118.244  29.407  1.00  0.50           C
ATOM   4342  OG1 THR B  90      37.392 117.800  28.530  1.00  0.50           O
ATOM   4343  CG2 THR B  90      36.241 117.216  30.531  1.00  0.50           C
ATOM   4344  N   ALA B  91      35.246 118.963  26.272  1.00  0.46           N
ATOM   4345  CA  ALA B  91      35.443 119.872  25.147  1.00  0.46           C
ATOM   4346  C   ALA B  91      34.133 120.525  24.692  1.00  0.46           C
ATOM   4347  O   ALA B  91      34.125 121.680  24.267  1.00  0.46           O
ATOM   4348  CB  ALA B  91      36.073 119.101  23.987  1.00  0.46           C
ATOM   4349  N   ALA B  92      33.046 119.771  24.751  1.00  0.22           N
ATOM   4350  CA  ALA B  92      31.736 120.212  24.276  1.00  0.22           C
ATOM   4351  C   ALA B  92      30.787 120.451  25.451  1.00  0.22           C
ATOM   4352  O   ALA B  92      30.130 119.520  25.928  1.00  0.22           O
ATOM   4353  CB  ALA B  92      31.169 119.160  23.312  1.00  0.22           C
ATOM   4354  N   ALA B  93      30.742 121.677  25.951  1.00  0.18           N
ATOM   4355  CA  ALA B  93      29.937 121.999  27.129  1.00  0.18           C
ATOM   4356  C   ALA B  93      28.452 121.721  26.930  1.00  0.18           C
ATOM   4357  O   ALA B  93      27.794 121.181  27.822  1.00  0.18           O
ATOM   4358  CB  ALA B  93      30.135 123.458  27.483  1.00  0.18           C
ATOM   4359  N   VAL B  94      27.936 122.076  25.762  1.00  0.32           N
ATOM   4360  CA  VAL B  94      26.520 121.867  25.486  1.00  0.32           C
ATOM   4361  C   VAL B  94      26.222 120.383  25.493  1.00  0.32           C
ATOM   4362  O   VAL B  94      25.305 119.981  26.183  1.00  0.32           O
ATOM   4363  CB  VAL B  94      26.062 122.487  24.142  1.00  0.32           C
ATOM   4364  CG1 VAL B  94      24.590 122.138  23.842  1.00  0.32           C
ATOM   4365  CG2 VAL B  94      26.236 124.008  24.180  1.00  0.32           C
ATOM   4366  N   LEU B  95      26.990 119.559  24.793  1.00  0.27           N
ATOM   4367  CA  LEU B  95      26.700 118.122  24.749  1.00  0.27           C
ATOM   4368  C   LEU B  95      26.787 117.485  26.132  1.00  0.27           C
ATOM   4369  O   LEU B  95      25.930 116.697  26.529  1.00  0.27           O
ATOM   4370  CB  LEU B  95      27.676 117.420  23.799  1.00  0.27           C
ATOM   4371  CG  LEU B  95      27.564 115.892  23.653  1.00  0.27           C
ATOM   4372  CD1 LEU B  95      26.162 115.419  23.290  1.00  0.27           C
ATOM   4373  CD2 LEU B  95      28.556 115.407  22.596  1.00  0.27           C
ATOM   4374  N   ARG B  96      27.799 117.880  26.887  1.00  0.34           N
ATOM   4375  CA  ARG B  96      28.003 117.381  28.244  1.00  0.34           C
ATOM   4376  C   ARG B  96      26.783 117.667  29.119  1.00  0.34           C
ATOM   4377  O   ARG B  96      26.276 116.793  29.825  1.00  0.34           O
ATOM   4378  CB  ARG B  96      29.239 118.097  28.790  1.00  0.34           C
ATOM   4379  CG  ARG B  96      29.608 117.794  30.219  1.00  0.34           C
ATOM   4380  CD  ARG B  96      30.507 118.876  30.823  1.00  0.34           C
ATOM   4381  NE  ARG B  96      29.846 120.187  30.933  1.00  0.34           N
ATOM   4382  CZ  ARG B  96      30.441 121.350  31.162  1.00  0.34           C
ATOM   4383  NH1 ARG B  96      29.724 122.433  31.231  1.00  0.34           N
ATOM   4384  NH2 ARG B  96      31.725 121.490  31.349  1.00  0.34           N
ATOM   4385  N   ASP B  97      26.317 118.904  29.081  1.00  0.49           N
ATOM   4386  CA  ASP B  97      25.227 119.331  29.955  1.00  0.49           C
ATOM   4387  C   ASP B  97      23.862 118.958  29.387  1.00  0.49           C
ATOM   4388  O   ASP B  97      22.869 118.907  30.106  1.00  0.49           O
ATOM   4389  CB  ASP B  97      25.276 120.845  30.160  1.00  0.49           C
ATOM   4390  CG  ASP B  97      26.474 121.296  30.973  1.00  0.49           C
ATOM   4391  OD1 ASP B  97      27.080 120.498  31.720  1.00  0.49           O
ATOM   4392  OD2 ASP B  97      26.821 122.492  30.897  1.00  0.49           O
ATOM   4393  N   ASP B  98      23.794 118.680  28.096  1.00  0.54           N
ATOM   4394  CA  ASP B  98      22.531 118.334  27.449  1.00  0.54           C
ATOM   4395  C   ASP B  98      22.037 117.010  27.975  1.00  0.54           C
ATOM   4396  O   ASP B  98      20.865 116.863  28.243  1.00  0.54           O
ATOM   4397  CB  ASP B  98      22.680 118.215  25.932  1.00  0.54           C
ATOM   4398  CG  ASP B  98      21.364 117.934  25.245  1.00  0.54           C
ATOM   4399  OD1 ASP B  98      20.600 118.893  24.982  1.00  0.54           O
ATOM   4400  OD2 ASP B  98      21.099 116.764  24.898  1.00  0.54           O
ATOM   4401  N   ILE B  99      22.937 116.062  28.176  1.00  0.60           N
ATOM   4402  CA  ILE B  99      22.561 114.732  28.663  1.00  0.60           C
ATOM   4403  C   ILE B  99      22.049 114.856  30.102  1.00  0.60           C
ATOM   4404  O   ILE B  99      21.084 114.219  30.522  1.00  0.60           O
ATOM   4405  CB  ILE B  99      23.786 113.778  28.593  1.00  0.60           C
ATOM   4406  CG1 ILE B  99      24.318 113.700  27.146  1.00  0.60           C
ATOM   4407  CG2 ILE B  99      23.424 112.357  29.088  1.00  0.60           C
ATOM   4408  CD1 ILE B  99      25.753 113.233  27.033  1.00  0.60           C
ATOM   4409  N   TRP B 100      22.683 115.735  30.859  1.00  0.61           N
ATOM   4410  CA  TRP B 100      22.282 116.019  32.235  1.00  0.61           C
ATOM   4411  C   TRP B 100      20.882 116.645  32.275  1.00  0.61           C
ATOM   4412  O   TRP B 100      20.025 116.213  33.053  1.00  0.61           O
ATOM   4413  CB  TRP B 100      23.391 116.903  32.803  1.00  0.61           C
ATOM   4414  CG  TRP B 100      23.163 117.616  34.088  1.00  0.61           C
ATOM   4415  CD1 TRP B 100      23.120 117.077  35.336  1.00  0.61           C
ATOM   4416  CD2 TRP B 100      23.221 119.040  34.287  1.00  0.61           C
ATOM   4417  NE1 TRP B 100      23.212 118.046  36.299  1.00  0.61           N
ATOM   4418  CE2 TRP B 100      23.328 119.262  35.688  1.00  0.61           C
ATOM   4419  CE3 TRP B 100      23.268 120.151  33.420  1.00  0.61           C
ATOM   4420  CZ2 TRP B 100      23.543 120.542  36.232  1.00  0.61           C
ATOM   4421  CZ3 TRP B 100      23.441 121.448  33.965  1.00  0.61           C
ATOM   4422  CH2 TRP B 100      23.592 121.623  35.371  1.00  0.61           C
ATOM   4423  N   ARG B 101      20.597 117.575  31.374  1.00  0.56           N
ATOM   4424  CA  ARG B 101      19.249 118.147  31.248  1.00  0.56           C
ATOM   4425  C   ARG B 101      18.211 117.167  30.706  1.00  0.56           C
ATOM   4426  O   ARG B 101      17.087 117.126  31.178  1.00  0.56           O
ATOM   4427  CB  ARG B 101      19.301 119.362  30.320  1.00  0.56           C
ATOM   4428  CG  ARG B 101      19.933 120.582  30.958  1.00  0.56           C
ATOM   4429  CD  ARG B 101      19.888 121.782  30.029  1.00  0.56           C
ATOM   4430  NE  ARG B 101      20.361 122.985  30.726  1.00  0.56           N
ATOM   4431  CZ  ARG B 101      21.603 123.438  30.777  1.00  0.56           C
ATOM   4432  NH1 ARG B 101      21.893 124.392  31.609  1.00  0.56           N
ATOM   4433  NH2 ARG B 101      22.587 122.974  30.057  1.00  0.56           N
ATOM   4434  N   TRP B 102      18.594 116.362  29.732  1.00  0.54           N
ATOM   4435  CA  TRP B 102      17.729 115.369  29.098  1.00  0.54           C
ATOM   4436  C   TRP B 102      17.300 114.242  30.032  1.00  0.54           C
ATOM   4437  O   TRP B 102      16.219 113.681  29.868  1.00  0.54           O
ATOM   4438  CB  TRP B 102      18.481 114.839  27.875  1.00  0.54           C
ATOM   4439  CG  TRP B 102      18.048 113.521  27.346  1.00  0.54           C
ATOM   4440  CD1 TRP B 102      17.203 113.271  26.311  1.00  0.54           C
ATOM   4441  CD2 TRP B 102      18.545 112.239  27.759  1.00  0.54           C
ATOM   4442  NE1 TRP B 102      17.155 111.933  26.024  1.00  0.54           N
ATOM   4443  CE2 TRP B 102      17.939 111.263  26.923  1.00  0.54           C
ATOM   4444  CE3 TRP B 102      19.480 111.817  28.725  1.00  0.54           C
ATOM   4445  CZ2 TRP B 102      18.230 109.894  27.046  1.00  0.54           C
ATOM   4446  CZ3 TRP B 102      19.762 110.446  28.861  1.00  0.54           C
ATOM   4447  CH2 TRP B 102      19.110 109.492  28.034  1.00  0.54           C
ATOM   4448  N   LEU B 103      18.094 113.911  31.042  1.00  0.67           N
ATOM   4449  CA  LEU B 103      17.580 113.007  32.070  1.00  0.67           C
ATOM   4450  C   LEU B 103      16.560 113.758  32.917  1.00  0.67           C
ATOM   4451  O   LEU B 103      15.510 113.242  33.273  1.00  0.67           O
ATOM   4452  CB  LEU B 103      18.686 112.471  32.988  1.00  0.67           C
ATOM   4453  CG  LEU B 103      18.158 111.523  34.088  1.00  0.67           C
ATOM   4454  CD1 LEU B 103      17.490 110.274  33.521  1.00  0.67           C
ATOM   4455  CD2 LEU B 103      19.255 111.092  35.026  1.00  0.67           C
ATOM   4456  N   ASN B 104      16.871 114.995  33.259  1.00  0.70           N
ATOM   4457  CA  ASN B 104      16.009 115.760  34.151  1.00  0.70           C
ATOM   4458  C   ASN B 104      14.655 116.128  33.548  1.00  0.70           C
ATOM   4459  O   ASN B 104      13.677 116.224  34.270  1.00  0.70           O
ATOM   4460  CB  ASN B 104      16.756 116.983  34.665  1.00  0.70           C
ATOM   4461  CG  ASN B 104      17.569 116.658  35.879  1.00  0.70           C
ATOM   4462  OD1 ASN B 104      17.027 116.526  36.956  1.00  0.70           O
ATOM   4463  ND2 ASN B 104      18.849 116.467  35.723  1.00  0.70           N
ATOM   4464  N   THR B 105      14.517 116.224  32.236  1.00  0.69           N
ATOM   4465  CA  THR B 105      13.187 116.406  31.641  1.00  0.69           C
ATOM   4466  C   THR B 105      12.284 115.184  31.821  1.00  0.69           C
ATOM   4467  O   THR B 105      11.078 115.257  31.588  1.00  0.69           O
ATOM   4468  CB  THR B 105      13.282 116.706  30.142  1.00  0.69           C
ATOM   4469  OG1 THR B 105      14.112 115.720  29.531  1.00  0.69           O
ATOM   4470  CG2 THR B 105      13.907 118.063  29.884  1.00  0.69           C
ATOM   4471  N   ARG B 106      12.844 114.071  32.282  1.00  0.68           N
ATOM   4472  CA  ARG B 106      12.065 112.866  32.576  1.00  0.68           C
ATOM   4473  C   ARG B 106      11.638 112.795  34.031  1.00  0.68           C
ATOM   4474  O   ARG B 106      10.904 111.877  34.392  1.00  0.68           O
ATOM   4475  CB  ARG B 106      12.880 111.601  32.268  1.00  0.68           C
ATOM   4476  CG  ARG B 106      13.623 111.620  30.941  1.00  0.68           C
ATOM   4477  CD  ARG B 106      12.720 111.689  29.734  1.00  0.68           C
ATOM   4478  NE  ARG B 106      13.527 111.778  28.513  1.00  0.68           N
ATOM   4479  CZ  ARG B 106      13.077 111.654  27.274  1.00  0.68           C
ATOM   4480  NH1 ARG B 106      13.929 111.657  26.294  1.00  0.68           N
ATOM   4481  NH2 ARG B 106      11.819 111.477  26.970  1.00  0.68           N
ATOM   4482  N   VAL B 107      12.107 113.709  34.873  1.00  0.76           N
ATOM   4483  CA  VAL B 107      11.785 113.648  36.301  1.00  0.76           C
ATOM   4484  C   VAL B 107      10.648 114.612  36.624  1.00  0.76           C
ATOM   4485  O   VAL B 107      10.559 115.705  36.054  1.00  0.76           O
ATOM   4486  CB  VAL B 107      13.024 113.798  37.255  1.00  0.76           C
ATOM   4487  CG1 VAL B 107      14.218 112.984  36.728  1.00  0.76           C
ATOM   4488  CG2 VAL B 107      13.465 115.240  37.489  1.00  0.76           C
ATOM   4489  N   SER B 108       9.763 114.205  37.520  1.00  0.76           N
ATOM   4490  CA  SER B 108       8.648 115.036  37.962  1.00  0.76           C
ATOM   4491  C   SER B 108       8.384 114.714  39.418  1.00  0.76           C
ATOM   4492  O   SER B 108       8.908 113.723  39.934  1.00  0.76           O
ATOM   4493  CB  SER B 108       7.395 114.756  37.141  1.00  0.76           C
ATOM   4494  OG  SER B 108       6.931 113.436  37.334  1.00  0.76           O
ATOM   4495  N   TYR B 109       7.607 115.553  40.083  1.00  0.73           N
ATOM   4496  CA  TYR B 109       7.405 115.449  41.519  1.00  0.73           C
ATOM   4497  C   TYR B 109       5.937 115.455  41.921  1.00  0.73           C
ATOM   4498  O   TYR B 109       5.120 116.130  41.293  1.00  0.73           O
ATOM   4499  CB  TYR B 109       8.104 116.630  42.191  1.00  0.73           C
ATOM   4500  CG  TYR B 109       8.172 116.471  43.688  1.00  0.73           C
ATOM   4501  CD1 TYR B 109       9.100 115.584  44.265  1.00  0.73           C
ATOM   4502  CD2 TYR B 109       7.280 117.158  44.533  1.00  0.73           C
ATOM   4503  CE1 TYR B 109       9.150 115.391  45.663  1.00  0.73           C
ATOM   4504  CE2 TYR B 109       7.327 116.967  45.934  1.00  0.73           C
ATOM   4505  CZ  TYR B 109       8.277 116.101  46.483  1.00  0.73           C
ATOM   4506  OH  TYR B 109       8.393 115.953  47.832  1.00  0.73           O
ATOM   4507  N   LEU B 110       5.619 114.783  43.017  1.00  0.70           N
ATOM   4508  CA  LEU B 110       4.340 114.972  43.690  1.00  0.70           C
ATOM   4509  C   LEU B 110       4.574 115.096  45.193  1.00  0.70           C
ATOM   4510  O   LEU B 110       5.328 114.322  45.772  1.00  0.70           O
ATOM   4511  CB  LEU B 110       3.410 113.799  43.388  1.00  0.70           C
ATOM   4512  CG  LEU B 110       1.979 114.054  43.882  1.00  0.70           C
ATOM   4513  CD1 LEU B 110       1.046 114.178  42.700  1.00  0.70           C
ATOM   4514  CD2 LEU B 110       1.531 112.968  44.843  1.00  0.70           C
ATOM   4515  N   ARG B 111       3.924 116.049  45.843  1.00  0.62           N
ATOM   4516  CA  ARG B 111       3.943 116.105  47.304  1.00  0.62           C
ATOM   4517  C   ARG B 111       3.011 115.020  47.832  1.00  0.62           C
ATOM   4518  O   ARG B 111       1.846 114.990  47.440  1.00  0.62           O
ATOM   4519  CB  ARG B 111       3.454 117.469  47.790  1.00  0.62           C
ATOM   4520  CG  ARG B 111       3.681 117.664  49.271  1.00  0.62           C
ATOM   4521  CD  ARG B 111       3.025 118.919  49.791  1.00  0.62           C
ATOM   4522  NE  ARG B 111       1.722 118.660  50.414  1.00  0.62           N
ATOM   4523  CZ  ARG B 111       1.004 119.536  51.100  1.00  0.62           C
ATOM   4524  NH1 ARG B 111      -0.034 119.103  51.752  1.00  0.62           N
ATOM   4525  NH2 ARG B 111       1.287 120.809  51.182  1.00  0.62           N
ATOM   4526  N   GLY B 112       3.461 114.155  48.726  1.00  0.70           N
ATOM   4527  CA  GLY B 112       2.569 113.157  49.292  1.00  0.70           C
ATOM   4528  C   GLY B 112       2.960 112.569  50.632  1.00  0.70           C
ATOM   4529  O   GLY B 112       4.131 112.533  51.001  1.00  0.70           O
ATOM   4530  N   SER B 113       1.955 112.103  51.359  1.00  0.70           N
ATOM   4531  CA  SER B 113       2.123 111.443  52.653  1.00  0.70           C
ATOM   4532  C   SER B 113       1.734 110.009  52.384  1.00  0.70           C
ATOM   4533  O   SER B 113       0.844 109.772  51.569  1.00  0.70           O
ATOM   4534  CB  SER B 113       1.182 112.007  53.718  1.00  0.70           C
ATOM   4535  OG  SER B 113       1.221 111.193  54.883  1.00  0.70           O
ATOM   4536  N   PHE B 114       2.391 109.068  53.041  1.00  0.72           N
ATOM   4537  CA  PHE B 114       2.156 107.654  52.775  1.00  0.72           C
ATOM   4538  C   PHE B 114       1.393 107.001  53.912  1.00  0.72           C
ATOM   4539  O   PHE B 114       0.960 105.857  53.828  1.00  0.72           O
ATOM   4540  CB  PHE B 114       3.493 106.976  52.491  1.00  0.72           C
ATOM   4541  CG  PHE B 114       4.312 107.710  51.459  1.00  0.72           C
ATOM   4542  CD1 PHE B 114       3.710 108.201  50.282  1.00  0.72           C
ATOM   4543  CD2 PHE B 114       5.669 107.991  51.696  1.00  0.72           C
ATOM   4544  CE1 PHE B 114       4.421 109.050  49.410  1.00  0.72           C
ATOM   4545  CE2 PHE B 114       6.407 108.817  50.812  1.00  0.72           C
ATOM   4546  CZ  PHE B 114       5.772 109.369  49.681  1.00  0.72           C
ATOM   4547  N   GLU B 115       1.167 107.771  54.964  1.00  0.68           N
ATOM   4548  CA  GLU B 115       0.296 107.334  56.052  1.00  0.68           C
ATOM   4549  C   GLU B 115      -1.133 107.796  55.797  1.00  0.68           C
ATOM   4550  O   GLU B 115      -2.053 107.459  56.540  1.00  0.68           O
ATOM   4551  CB  GLU B 115       0.772 107.904  57.383  1.00  0.68           C
ATOM   4552  CG  GLU B 115       2.141 107.407  57.783  1.00  0.68           C
ATOM   4553  CD  GLU B 115       2.465 107.788  59.209  1.00  0.68           C
ATOM   4554  OE1 GLU B 115       2.409 108.989  59.552  1.00  0.68           O
ATOM   4555  OE2 GLU B 115       2.743 106.890  60.029  1.00  0.68           O
ATOM   4556  N   ASP B 116      -1.309 108.586  54.749  1.00  0.71           N
ATOM   4557  CA  ASP B 116      -2.609 109.151  54.387  1.00  0.71           C
ATOM   4558  C   ASP B 116      -3.148 108.415  53.157  1.00  0.71           C
ATOM   4559  O   ASP B 116      -2.625 108.603  52.055  1.00  0.71           O
ATOM   4560  CB  ASP B 116      -2.445 110.643  54.096  1.00  0.71           C
ATOM   4561  CG  ASP B 116      -3.771 111.354  53.871  1.00  0.71           C
ATOM   4562  OD1 ASP B 116      -4.765 110.742  53.424  1.00  0.71           O
ATOM   4563  OD2 ASP B 116      -3.840 112.566  54.178  1.00  0.71           O
ATOM   4564  N   PRO B 117      -4.185 107.566  53.314  1.00  0.73           N
ATOM   4565  CA  PRO B 117      -4.637 106.801  52.142  1.00  0.73           C
ATOM   4566  C   PRO B 117      -5.122 107.638  50.963  1.00  0.73           C
ATOM   4567  O   PRO B 117      -5.000 107.233  49.807  1.00  0.73           O
ATOM   4568  CB  PRO B 117      -5.819 105.992  52.687  1.00  0.73           C
ATOM   4569  CG  PRO B 117      -5.591 105.912  54.134  1.00  0.73           C
ATOM   4570  CD  PRO B 117      -4.989 107.225  54.504  1.00  0.73           C
ATOM   4571  N   ALA B 118      -5.677 108.807  51.248  1.00  0.71           N
ATOM   4572  CA  ALA B 118      -6.256 109.650  50.215  1.00  0.71           C
ATOM   4573  C   ALA B 118      -5.164 110.298  49.363  1.00  0.71           C
ATOM   4574  O   ALA B 118      -5.354 110.561  48.178  1.00  0.71           O
ATOM   4575  CB  ALA B 118      -7.125 110.721  50.877  1.00  0.71           C
ATOM   4576  N   THR B 119      -4.014 110.577  49.953  1.00  0.66           N
ATOM   4577  CA  THR B 119      -2.967 111.300  49.234  1.00  0.66           C
ATOM   4578  C   THR B 119      -2.319 110.447  48.142  1.00  0.66           C
ATOM   4579  O   THR B 119      -1.836 110.969  47.136  1.00  0.66           O
ATOM   4580  CB  THR B 119      -1.950 111.877  50.234  1.00  0.66           C
ATOM   4581  OG1 THR B 119      -2.690 112.492  51.291  1.00  0.66           O
ATOM   4582  CG2 THR B 119      -1.105 112.975  49.623  1.00  0.66           C
ATOM   4583  N   PHE B 120      -2.432 109.130  48.253  1.00  0.70           N
ATOM   4584  CA  PHE B 120      -1.992 108.243  47.175  1.00  0.70           C
ATOM   4585  C   PHE B 120      -2.792 108.470  45.891  1.00  0.70           C
ATOM   4586  O   PHE B 120      -2.267 108.278  44.803  1.00  0.70           O
ATOM   4587  CB  PHE B 120      -2.134 106.773  47.571  1.00  0.70           C
ATOM   4588  CG  PHE B 120      -1.162 106.320  48.627  1.00  0.70           C
ATOM   4589  CD1 PHE B 120      -1.493 106.420  49.985  1.00  0.70           C
ATOM   4590  CD2 PHE B 120       0.081 105.763  48.269  1.00  0.70           C
ATOM   4591  CE1 PHE B 120      -0.612 105.955  50.983  1.00  0.70           C
ATOM   4592  CE2 PHE B 120       0.968 105.267  49.256  1.00  0.70           C
ATOM   4593  CZ  PHE B 120       0.613 105.350  50.615  1.00  0.70           C
ATOM   4594  N   GLU B 121      -4.032 108.933  45.978  1.00  0.66           N
ATOM   4595  CA  GLU B 121      -4.824 109.162  44.766  1.00  0.66           C
ATOM   4596  C   GLU B 121      -4.233 110.270  43.904  1.00  0.66           C
ATOM   4597  O   GLU B 121      -4.357 110.255  42.678  1.00  0.66           O
ATOM   4598  CB  GLU B 121      -6.256 109.576  45.096  1.00  0.66           C
ATOM   4599  CG  GLU B 121      -7.040 108.569  45.910  1.00  0.66           C
ATOM   4600  CD  GLU B 121      -8.502 108.961  45.995  1.00  0.66           C
ATOM   4601  OE1 GLU B 121      -8.815 110.142  46.274  1.00  0.66           O
ATOM   4602  OE2 GLU B 121      -9.374 108.098  45.752  1.00  0.66           O
ATOM   4603  N   ARG B 122      -3.568 111.232  44.532  1.00  0.63           N
ATOM   4604  CA  ARG B 122      -2.935 112.315  43.779  1.00  0.63           C
ATOM   4605  C   ARG B 122      -1.731 111.787  43.018  1.00  0.63           C
ATOM   4606  O   ARG B 122      -1.462 112.222  41.907  1.00  0.63           O
ATOM   4607  CB  ARG B 122      -2.539 113.474  44.698  1.00  0.63           C
ATOM   4608  CG  ARG B 122      -3.741 114.292  45.140  1.00  0.63           C
ATOM   4609  CD  ARG B 122      -3.349 115.521  45.949  1.00  0.63           C
ATOM   4610  NE  ARG B 122      -4.450 116.498  45.962  1.00  0.63           N
ATOM   4611  CZ  ARG B 122      -5.520 116.483  46.744  1.00  0.63           C
ATOM   4612  NH1 ARG B 122      -6.446 117.375  46.563  1.00  0.63           N
ATOM   4613  NH2 ARG B 122      -5.722 115.610  47.693  1.00  0.63           N
ATOM   4614  N   LEU B 123      -1.051 110.785  43.556  1.00  0.70           N
ATOM   4615  CA  LEU B 123       0.081 110.188  42.845  1.00  0.70           C
ATOM   4616  C   LEU B 123      -0.392 109.532  41.556  1.00  0.70           C
ATOM   4617  O   LEU B 123       0.300 109.586  40.546  1.00  0.70           O
ATOM   4618  CB  LEU B 123       0.820 109.181  43.732  1.00  0.70           C
ATOM   4619  CG  LEU B 123       2.116 108.573  43.170  1.00  0.70           C
ATOM   4620  CD1 LEU B 123       3.169 109.615  42.787  1.00  0.70           C
ATOM   4621  CD2 LEU B 123       2.692 107.636  44.216  1.00  0.70           C
ATOM   4622  N   GLY B 124      -1.611 109.014  41.560  1.00  0.70           N
ATOM   4623  CA  GLY B 124      -2.202 108.449  40.357  1.00  0.70           C
ATOM   4624  C   GLY B 124      -2.487 109.437  39.238  1.00  0.70           C
ATOM   4625  O   GLY B 124      -2.786 109.022  38.123  1.00  0.70           O
ATOM   4626  N   ALA B 125      -2.365 110.734  39.490  1.00  0.69           N
ATOM   4627  CA  ALA B 125      -2.445 111.734  38.428  1.00  0.69           C
ATOM   4628  C   ALA B 125      -1.072 111.890  37.760  1.00  0.69           C
ATOM   4629  O   ALA B 125      -0.957 112.272  36.594  1.00  0.69           O
ATOM   4630  CB  ALA B 125      -2.893 113.074  39.024  1.00  0.69           C
ATOM   4631  N   ARG B 126      -0.018 111.647  38.528  1.00  0.61           N
ATOM   4632  CA  ARG B 126       1.362 111.879  38.085  1.00  0.61           C
ATOM   4633  C   ARG B 126       1.999 110.638  37.463  1.00  0.61           C
ATOM   4634  O   ARG B 126       2.937 110.756  36.671  1.00  0.61           O
ATOM   4635  CB  ARG B 126       2.172 112.380  39.290  1.00  0.61           C
ATOM   4636  CG  ARG B 126       3.551 112.997  39.004  1.00  0.61           C
ATOM   4637  CD  ARG B 126       3.545 114.272  38.162  1.00  0.61           C
ATOM   4638  NE  ARG B 126       2.704 115.332  38.733  1.00  0.61           N
ATOM   4639  CZ  ARG B 126       2.781 116.630  38.477  1.00  0.61           C
ATOM   4640  NH1 ARG B 126       1.879 117.401  39.005  1.00  0.61           N
ATOM   4641  NH2 ARG B 126       3.706 117.188  37.743  1.00  0.61           N
ATOM   4642  N   ILE B 127       1.475 109.462  37.776  1.00  0.66           N
ATOM   4643  CA  ILE B 127       1.944 108.208  37.175  1.00  0.66           C
ATOM   4644  C   ILE B 127       0.809 107.662  36.314  1.00  0.66           C
ATOM   4645  O   ILE B 127      -0.351 107.991  36.547  1.00  0.66           O
ATOM   4646  CB  ILE B 127       2.427 107.166  38.239  1.00  0.66           C
ATOM   4647  CG1 ILE B 127       1.259 106.577  39.053  1.00  0.66           C
ATOM   4648  CG2 ILE B 127       3.476 107.811  39.169  1.00  0.66           C
ATOM   4649  CD1 ILE B 127       1.646 105.452  40.004  1.00  0.66           C
ATOM   4650  N   GLY B 128       1.123 106.854  35.314  1.00  0.58           N
ATOM   4651  CA  GLY B 128       0.094 106.334  34.425  1.00  0.58           C
ATOM   4652  C   GLY B 128       0.664 105.834  33.118  1.00  0.58           C
ATOM   4653  O   GLY B 128       0.597 106.491  32.080  1.00  0.58           O
ATOM   4654  N   SER B 129       1.319 104.691  33.210  1.00  0.47           N
ATOM   4655  CA  SER B 129       1.979 104.026  32.094  1.00  0.47           C
ATOM   4656  C   SER B 129       2.197 102.631  32.662  1.00  0.47           C
ATOM   4657  O   SER B 129       1.911 102.426  33.845  1.00  0.47           O
ATOM   4658  CB  SER B 129       3.305 104.721  31.779  1.00  0.47           C
ATOM   4659  OG  SER B 129       3.959 105.105  32.978  1.00  0.47           O
ATOM   4660  N   GLY B 130       2.712 101.698  31.875  1.00  0.65           N
ATOM   4661  CA  GLY B 130       3.090 100.386  32.376  1.00  0.65           C
ATOM   4662  C   GLY B 130       4.525 100.375  32.862  1.00  0.65           C
ATOM   4663  O   GLY B 130       5.147 101.441  32.987  1.00  0.65           O
ATOM   4664  N   ASN B 131       5.070  99.180  33.048  1.00  0.66           N
ATOM   4665  CA  ASN B 131       6.503  98.945  33.252  1.00  0.66           C
ATOM   4666  C   ASN B 131       7.037  99.589  34.534  1.00  0.66           C
ATOM   4667  O   ASN B 131       8.163 100.110  34.582  1.00  0.66           O
ATOM   4668  CB  ASN B 131       7.266  99.361  31.980  1.00  0.66           C
ATOM   4669  CG  ASN B 131       8.313  98.356  31.565  1.00  0.66           C
ATOM   4670  OD1 ASN B 131       8.232  97.783  30.480  1.00  0.66           O
ATOM   4671  ND2 ASN B 131       9.291  98.132  32.386  1.00  0.66           N
ATOM   4672  N   ALA B 132       6.199  99.610  35.562  1.00  0.79           N
ATOM   4673  CA  ALA B 132       6.529 100.292  36.807  1.00  0.79           C
ATOM   4674  C   ALA B 132       7.631  99.607  37.627  1.00  0.79           C
ATOM   4675  O   ALA B 132       7.645  98.391  37.792  1.00  0.79           O
ATOM   4676  CB  ALA B 132       5.269 100.413  37.665  1.00  0.79           C
ATOM   4677  N   VAL B 133       8.468 100.413  38.260  1.00  0.83           N
ATOM   4678  CA  VAL B 133       9.273  99.977  39.395  1.00  0.83           C
ATOM   4679  C   VAL B 133       9.005 100.984  40.497  1.00  0.83           C
ATOM   4680  O   VAL B 133       9.219 102.182  40.318  1.00  0.83           O
ATOM   4681  CB  VAL B 133      10.793  99.919  39.103  1.00  0.83           C
ATOM   4682  CG1 VAL B 133      11.569  99.477  40.336  1.00  0.83           C
ATOM   4683  CG2 VAL B 133      11.091  98.956  37.960  1.00  0.83           C
ATOM   4684  N   PHE B 134       8.524 100.514  41.634  1.00  0.84           N
ATOM   4685  CA  PHE B 134       8.292 101.386  42.776  1.00  0.84           C
ATOM   4686  C   PHE B 134       9.494 101.204  43.694  1.00  0.84           C
ATOM   4687  O   PHE B 134       9.933 100.081  43.932  1.00  0.84           O
ATOM   4688  CB  PHE B 134       6.985 101.026  43.483  1.00  0.84           C
ATOM   4689  CG  PHE B 134       5.778 101.057  42.575  1.00  0.84           C
ATOM   4690  CD1 PHE B 134       5.067 102.253  42.370  1.00  0.84           C
ATOM   4691  CD2 PHE B 134       5.351  99.892  41.908  1.00  0.84           C
ATOM   4692  CE1 PHE B 134       3.945 102.295  41.505  1.00  0.84           C
ATOM   4693  CE2 PHE B 134       4.229  99.917  41.046  1.00  0.84           C
ATOM   4694  CZ  PHE B 134       3.532 101.123  40.839  1.00  0.84           C
ATOM   4695  N   TYR B 135      10.043 102.300  44.183  1.00  0.85           N
ATOM   4696  CA  TYR B 135      11.199 102.282  45.071  1.00  0.85           C
ATOM   4697  C   TYR B 135      10.659 102.725  46.412  1.00  0.85           C
ATOM   4698  O   TYR B 135       9.778 103.580  46.474  1.00  0.85           O
ATOM   4699  CB  TYR B 135      12.262 103.292  44.642  1.00  0.85           C
ATOM   4700  CG  TYR B 135      12.977 103.003  43.342  1.00  0.85           C
ATOM   4701  CD1 TYR B 135      12.297 103.019  42.103  1.00  0.85           C
ATOM   4702  CD2 TYR B 135      14.364 102.765  43.342  1.00  0.85           C
ATOM   4703  CE1 TYR B 135      12.991 102.774  40.898  1.00  0.85           C
ATOM   4704  CE2 TYR B 135      15.066 102.563  42.131  1.00  0.85           C
ATOM   4705  CZ  TYR B 135      14.368 102.568  40.922  1.00  0.85           C
ATOM   4706  OH  TYR B 135      15.029 102.363  39.746  1.00  0.85           O
ATOM   4707  N   LEU B 136      11.211 102.169  47.474  1.00  0.85           N
ATOM   4708  CA  LEU B 136      10.781 102.436  48.838  1.00  0.85           C
ATOM   4709  C   LEU B 136      11.975 103.007  49.584  1.00  0.85           C
ATOM   4710  O   LEU B 136      12.496 102.398  50.512  1.00  0.85           O
ATOM   4711  CB  LEU B 136      10.288 101.142  49.495  1.00  0.85           C
ATOM   4712  CG  LEU B 136       9.101 100.415  48.847  1.00  0.85           C
ATOM   4713  CD1 LEU B 136       8.862  99.114  49.598  1.00  0.85           C
ATOM   4714  CD2 LEU B 136       7.823 101.246  48.846  1.00  0.85           C
ATOM   4715  N   ALA B 137      12.427 104.180  49.164  1.00  0.85           N
ATOM   4716  CA  ALA B 137      13.583 104.849  49.760  1.00  0.85           C
ATOM   4717  C   ALA B 137      13.157 105.606  51.033  1.00  0.85           C
ATOM   4718  O   ALA B 137      13.510 106.769  51.239  1.00  0.85           O
ATOM   4719  CB  ALA B 137      14.213 105.791  48.719  1.00  0.85           C
ATOM   4720  N   VAL B 138      12.370 104.931  51.856  1.00  0.82           N
ATOM   4721  CA  VAL B 138      11.668 105.474  53.019  1.00  0.82           C
ATOM   4722  C   VAL B 138      12.090 104.658  54.235  1.00  0.82           C
ATOM   4723  O   VAL B 138      12.789 103.656  54.081  1.00  0.82           O
ATOM   4724  CB  VAL B 138      10.122 105.353  52.834  1.00  0.82           C
ATOM   4725  CG1 VAL B 138       9.641 106.235  51.685  1.00  0.82           C
ATOM   4726  CG2 VAL B 138       9.689 103.904  52.571  1.00  0.82           C
ATOM   4727  N   ALA B 139      11.673 105.043  55.431  1.00  0.79           N
ATOM   4728  CA  ALA B 139      11.947 104.228  56.608  1.00  0.79           C
ATOM   4729  C   ALA B 139      11.192 102.894  56.539  1.00  0.79           C
ATOM   4730  O   ALA B 139      10.095 102.801  55.981  1.00  0.79           O
ATOM   4731  CB  ALA B 139      11.587 104.992  57.873  1.00  0.79           C
ATOM   4732  N   ALA B 140      11.776 101.873  57.147  1.00  0.77           N
ATOM   4733  CA  ALA B 140      11.258 100.510  57.074  1.00  0.77           C
ATOM   4734  C   ALA B 140       9.813 100.314  57.550  1.00  0.77           C
ATOM   4735  O   ALA B 140       9.094  99.474  57.005  1.00  0.77           O
ATOM   4736  CB  ALA B 140      12.207  99.580  57.824  1.00  0.77           C
ATOM   4737  N   ARG B 141       9.347 101.123  58.495  1.00  0.66           N
ATOM   4738  CA  ARG B 141       7.947 101.054  58.942  1.00  0.66           C
ATOM   4739  C   ARG B 141       6.916 101.398  57.872  1.00  0.66           C
ATOM   4740  O   ARG B 141       5.732 101.134  58.061  1.00  0.66           O
ATOM   4741  CB  ARG B 141       7.698 101.957  60.157  1.00  0.66           C
ATOM   4742  CG  ARG B 141       7.839 103.458  59.906  1.00  0.66           C
ATOM   4743  CD  ARG B 141       7.464 104.261  61.144  1.00  0.66           C
ATOM   4744  NE  ARG B 141       6.018 104.210  61.408  1.00  0.66           N
ATOM   4745  CZ  ARG B 141       5.409 104.522  62.544  1.00  0.66           C
ATOM   4746  NH1 ARG B 141       6.019 104.951  63.616  1.00  0.66           N
ATOM   4747  NH2 ARG B 141       4.122 104.376  62.610  1.00  0.66           N
ATOM   4748  N   PHE B 142       7.338 101.967  56.752  1.00  0.75           N
ATOM   4749  CA  PHE B 142       6.406 102.336  55.691  1.00  0.75           C
ATOM   4750  C   PHE B 142       6.450 101.382  54.504  1.00  0.75           C
ATOM   4751  O   PHE B 142       5.689 101.561  53.558  1.00  0.75           O
ATOM   4752  CB  PHE B 142       6.707 103.755  55.210  1.00  0.75           C
ATOM   4753  CG  PHE B 142       6.732 104.770  56.316  1.00  0.75           C
ATOM   4754  CD1 PHE B 142       5.549 105.136  56.981  1.00  0.75           C
ATOM   4755  CD2 PHE B 142       7.944 105.369  56.699  1.00  0.75           C
ATOM   4756  CE1 PHE B 142       5.579 106.090  58.027  1.00  0.75           C
ATOM   4757  CE2 PHE B 142       7.980 106.343  57.731  1.00  0.75           C
ATOM   4758  CZ  PHE B 142       6.793 106.697  58.397  1.00  0.75           C
ATOM   4759  N   PHE B 143       7.322 100.380  54.522  1.00  0.76           N
ATOM   4760  CA  PHE B 143       7.467  99.520  53.343  1.00  0.76           C
ATOM   4761  C   PHE B 143       6.174  98.777  53.031  1.00  0.76           C
ATOM   4762  O   PHE B 143       5.682  98.817  51.907  1.00  0.76           O
ATOM   4763  CB  PHE B 143       8.571  98.466  53.516  1.00  0.76           C
ATOM   4764  CG  PHE B 143       9.981  99.003  53.600  1.00  0.76           C
ATOM   4765  CD1 PHE B 143      10.342 100.287  53.143  1.00  0.76           C
ATOM   4766  CD2 PHE B 143      10.989  98.162  54.111  1.00  0.76           C
ATOM   4767  CE1 PHE B 143      11.685 100.722  53.202  1.00  0.76           C
ATOM   4768  CE2 PHE B 143      12.338  98.585  54.154  1.00  0.76           C
ATOM   4769  CZ  PHE B 143      12.682  99.872  53.715  1.00  0.76           C
ATOM   4770  N   GLY B 144       5.602  98.123  54.030  1.00  0.78           N
ATOM   4771  CA  GLY B 144       4.357  97.408  53.816  1.00  0.78           C
ATOM   4772  C   GLY B 144       3.199  98.367  53.636  1.00  0.78           C
ATOM   4773  O   GLY B 144       2.327  98.130  52.811  1.00  0.78           O
ATOM   4774  N   THR B 145       3.220  99.475  54.365  1.00  0.77           N
ATOM   4775  CA  THR B 145       2.173 100.492  54.279  1.00  0.77           C
ATOM   4776  C   THR B 145       1.971 100.980  52.854  1.00  0.77           C
ATOM   4777  O   THR B 145       0.846 101.006  52.361  1.00  0.77           O
ATOM   4778  CB  THR B 145       2.525 101.717  55.162  1.00  0.77           C
ATOM   4779  OG1 THR B 145       2.896 101.270  56.466  1.00  0.77           O
ATOM   4780  CG2 THR B 145       1.370 102.687  55.322  1.00  0.77           C
ATOM   4781  N   ILE B 146       3.054 101.338  52.179  1.00  0.79           N
ATOM   4782  CA  ILE B 146       2.963 101.835  50.808  1.00  0.79           C
ATOM   4783  C   ILE B 146       2.490 100.722  49.888  1.00  0.79           C
ATOM   4784  O   ILE B 146       1.630 100.943  49.045  1.00  0.79           O
ATOM   4785  CB  ILE B 146       4.340 102.374  50.323  1.00  0.79           C
ATOM   4786  CG1 ILE B 146       4.677 103.663  51.093  1.00  0.79           C
ATOM   4787  CG2 ILE B 146       4.351 102.645  48.798  1.00  0.79           C
ATOM   4788  CD1 ILE B 146       6.138 104.069  51.069  1.00  0.79           C
ATOM   4789  N   VAL B 147       3.041  99.528  50.031  1.00  0.80           N
ATOM   4790  CA  VAL B 147       2.742  98.452  49.090  1.00  0.80           C
ATOM   4791  C   VAL B 147       1.306  97.951  49.203  1.00  0.80           C
ATOM   4792  O   VAL B 147       0.687  97.681  48.171  1.00  0.80           O
ATOM   4793  CB  VAL B 147       3.804  97.342  49.209  1.00  0.80           C
ATOM   4794  CG1 VAL B 147       3.471  96.138  48.350  1.00  0.80           C
ATOM   4795  CG2 VAL B 147       5.162  97.912  48.756  1.00  0.80           C
ATOM   4796  N   ASP B 148       0.733  97.950  50.400  1.00  0.75           N
ATOM   4797  CA  ASP B 148      -0.696  97.662  50.560  1.00  0.75           C
ATOM   4798  C   ASP B 148      -1.477  98.678  49.721  1.00  0.75           C
ATOM   4799  O   ASP B 148      -2.367  98.347  48.931  1.00  0.75           O
ATOM   4800  CB  ASP B 148      -1.169  97.856  52.012  1.00  0.75           C
ATOM   4801  CG  ASP B 148      -0.725  96.759  52.973  1.00  0.75           C
ATOM   4802  OD1 ASP B 148      -0.580  95.592  52.573  1.00  0.75           O
ATOM   4803  OD2 ASP B 148      -0.628  97.067  54.191  1.00  0.75           O
ATOM   4804  N   ARG B 149      -1.110  99.943  49.874  1.00  0.69           N
ATOM   4805  CA  ARG B 149      -1.855 101.050  49.269  1.00  0.69           C
ATOM   4806  C   ARG B 149      -1.681 101.131  47.765  1.00  0.69           C
ATOM   4807  O   ARG B 149      -2.551 101.677  47.093  1.00  0.69           O
ATOM   4808  CB  ARG B 149      -1.432 102.383  49.891  1.00  0.69           C
ATOM   4809  CG  ARG B 149      -1.695 102.468  51.386  1.00  0.69           C
ATOM   4810  CD  ARG B 149      -2.975 103.180  51.749  1.00  0.69           C
ATOM   4811  NE  ARG B 149      -3.304 102.943  53.162  1.00  0.69           N
ATOM   4812  CZ  ARG B 149      -2.748 103.510  54.224  1.00  0.69           C
ATOM   4813  NH1 ARG B 149      -3.195 103.186  55.398  1.00  0.69           N
ATOM   4814  NH2 ARG B 149      -1.766 104.372  54.191  1.00  0.69           N
ATOM   4815  N   LEU B 150      -0.605 100.577  47.219  1.00  0.75           N
ATOM   4816  CA  LEU B 150      -0.376 100.623  45.773  1.00  0.75           C
ATOM   4817  C   LEU B 150      -1.518  99.954  45.017  1.00  0.75           C
ATOM   4818  O   LEU B 150      -1.929 100.436  43.967  1.00  0.75           O
ATOM   4819  CB  LEU B 150       0.929  99.925  45.358  1.00  0.75           C
ATOM   4820  CG  LEU B 150       2.320 100.474  45.705  1.00  0.75           C
ATOM   4821  CD1 LEU B 150       3.389  99.510  45.187  1.00  0.75           C
ATOM   4822  CD2 LEU B 150       2.566 101.859  45.129  1.00  0.75           C
ATOM   4823  N   GLY B 151      -2.051  98.863  45.549  1.00  0.75           N
ATOM   4824  CA  GLY B 151      -3.139  98.178  44.867  1.00  0.75           C
ATOM   4825  C   GLY B 151      -4.481  98.775  45.230  1.00  0.75           C
ATOM   4826  O   GLY B 151      -5.402  98.809  44.418  1.00  0.75           O
ATOM   4827  N   GLU B 152      -4.594  99.281  46.450  1.00  0.69           N
ATOM   4828  CA  GLU B 152      -5.845  99.871  46.933  1.00  0.69           C
ATOM   4829  C   GLU B 152      -6.202 101.158  46.196  1.00  0.69           C
ATOM   4830  O   GLU B 152      -7.372 101.421  45.925  1.00  0.69           O
ATOM   4831  CB  GLU B 152      -5.724 100.193  48.421  1.00  0.69           C
ATOM   4832  CG  GLU B 152      -5.631  98.958  49.300  1.00  0.69           C
ATOM   4833  CD  GLU B 152      -5.314  99.281  50.751  1.00  0.69           C
ATOM   4834  OE1 GLU B 152      -5.268 100.470  51.151  1.00  0.69           O
ATOM   4835  OE2 GLU B 152      -5.149  98.327  51.542  1.00  0.69           O
ATOM   4836  N   SER B 153      -5.187 101.942  45.861  1.00  0.72           N
ATOM   4837  CA  SER B 153      -5.363 103.222  45.172  1.00  0.72           C
ATOM   4838  C   SER B 153      -4.973 103.128  43.698  1.00  0.72           C
ATOM   4839  O   SER B 153      -4.784 104.143  43.030  1.00  0.72           O
ATOM   4840  CB  SER B 153      -4.561 104.311  45.885  1.00  0.72           C
ATOM   4841  OG  SER B 153      -3.179 104.003  45.913  1.00  0.72           O
ATOM   4842  N   HIS B 154      -4.877 101.900  43.197  1.00  0.60           N
ATOM   4843  CA  HIS B 154      -4.703 101.609  41.764  1.00  0.60           C
ATOM   4844  C   HIS B 154      -3.472 102.248  41.128  1.00  0.60           C
ATOM   4845  O   HIS B 154      -3.497 102.717  39.991  1.00  0.60           O
ATOM   4846  CB  HIS B 154      -5.964 102.009  40.989  1.00  0.60           C
ATOM   4847  CG  HIS B 154      -7.230 101.565  41.650  1.00  0.60           C
ATOM   4848  ND1 HIS B 154      -7.598 100.239  41.744  1.00  0.60           N
ATOM   4849  CD2 HIS B 154      -8.184 102.292  42.293  1.00  0.60           C
ATOM   4850  CE1 HIS B 154      -8.783 100.233  42.427  1.00  0.60           C
ATOM   4851  NE2 HIS B 154      -9.170 101.478  42.778  1.00  0.60           N
ATOM   4852  N   LEU B 155      -2.393 102.305  41.892  1.00  0.63           N
ATOM   4853  CA  LEU B 155      -1.134 102.876  41.425  1.00  0.63           C
ATOM   4854  C   LEU B 155      -0.349 101.844  40.642  1.00  0.63           C
ATOM   4855  O   LEU B 155       0.512 102.178  39.831  1.00  0.63           O
ATOM   4856  CB  LEU B 155      -0.294 103.330  42.619  1.00  0.63           C
ATOM   4857  CG  LEU B 155      -0.899 104.469  43.447  1.00  0.63           C
ATOM   4858  CD1 LEU B 155      -0.031 104.716  44.666  1.00  0.63           C
ATOM   4859  CD2 LEU B 155      -1.045 105.761  42.659  1.00  0.63           C
ATOM   4860  N   THR B 156      -0.647 100.582  40.895  1.00  0.59           N
ATOM   4861  CA  THR B 156      -0.035  99.490  40.155  1.00  0.59           C
ATOM   4862  C   THR B 156      -0.531  99.579  38.714  1.00  0.59           C
ATOM   4863  O   THR B 156      -1.682  99.952  38.472  1.00  0.59           O
ATOM   4864  CB  THR B 156      -0.444  98.149  40.792  1.00  0.59           C
ATOM   4865  OG1 THR B 156      -1.857  98.133  41.004  1.00  0.59           O
ATOM   4866  CG2 THR B 156       0.173  97.976  42.158  1.00  0.59           C
ATOM   4867  N   ASP B 157       0.329  99.276  37.752  1.00  0.49           N
ATOM   4868  CA  ASP B 157      -0.083  99.284  36.350  1.00  0.49           C
ATOM   4869  C   ASP B 157      -0.784  97.970  36.025  1.00  0.49           C
ATOM   4870  O   ASP B 157      -0.796  97.055  36.844  1.00  0.49           O
ATOM   4871  CB  ASP B 157       1.095  99.557  35.410  1.00  0.49           C
ATOM   4872  CG  ASP B 157       2.092  98.414  35.319  1.00  0.49           C
ATOM   4873  OD1 ASP B 157       1.763  97.322  34.806  1.00  0.49           O
ATOM   4874  OD2 ASP B 157       3.259  98.651  35.688  1.00  0.49           O
ATOM   4875  N   GLU B 158      -1.416  97.878  34.868  1.00  0.55           N
ATOM   4876  CA  GLU B 158      -2.213  96.699  34.522  1.00  0.55           C
ATOM   4877  C   GLU B 158      -1.634  95.872  33.379  1.00  0.55           C
ATOM   4878  O   GLU B 158      -2.147  94.798  33.057  1.00  0.55           O
ATOM   4879  CB  GLU B 158      -3.605  97.167  34.110  1.00  0.55           C
ATOM   4880  CG  GLU B 158      -4.391  97.864  35.209  1.00  0.55           C
ATOM   4881  CD  GLU B 158      -5.793  98.243  34.761  1.00  0.55           C
ATOM   4882  OE1 GLU B 158      -6.105  98.215  33.547  1.00  0.55           O
ATOM   4883  OE2 GLU B 158      -6.618  98.600  35.635  1.00  0.55           O
ATOM   4884  N   VAL B 159      -0.605  96.375  32.717  1.00  0.53           N
ATOM   4885  CA  VAL B 159      -0.121  95.761  31.475  1.00  0.53           C
ATOM   4886  C   VAL B 159       0.877  94.648  31.802  1.00  0.53           C
ATOM   4887  O   VAL B 159       2.063  94.898  32.040  1.00  0.53           O
ATOM   4888  CB  VAL B 159       0.496  96.828  30.529  1.00  0.53           C
ATOM   4889  CG1 VAL B 159       0.823  96.221  29.167  1.00  0.53           C
ATOM   4890  CG2 VAL B 159      -0.479  97.999  30.322  1.00  0.53           C
ATOM   4891  N   GLY B 160       0.403  93.410  31.864  1.00  0.52           N
ATOM   4892  CA  GLY B 160       1.216  92.305  32.357  1.00  0.52           C
ATOM   4893  C   GLY B 160       2.522  92.040  31.631  1.00  0.52           C
ATOM   4894  O   GLY B 160       3.505  91.663  32.264  1.00  0.52           O
ATOM   4895  N   GLU B 161       2.590  92.306  30.334  1.00  0.37           N
ATOM   4896  CA  GLU B 161       3.836  92.124  29.582  1.00  0.37           C
ATOM   4897  C   GLU B 161       4.939  93.089  29.994  1.00  0.37           C
ATOM   4898  O   GLU B 161       6.120  92.846  29.738  1.00  0.37           O
ATOM   4899  CB  GLU B 161       3.610  92.380  28.095  1.00  0.37           C
ATOM   4900  CG  GLU B 161       2.792  91.332  27.377  1.00  0.37           C
ATOM   4901  CD  GLU B 161       2.627  91.661  25.906  1.00  0.37           C
ATOM   4902  OE1 GLU B 161       3.138  92.709  25.432  1.00  0.37           O
ATOM   4903  OE2 GLU B 161       1.930  90.903  25.201  1.00  0.37           O
ATOM   4904  N   THR B 162       4.560  94.214  30.580  1.00  0.52           N
ATOM   4905  CA  THR B 162       5.534  95.248  30.919  1.00  0.52           C
ATOM   4906  C   THR B 162       6.048  95.075  32.340  1.00  0.52           C
ATOM   4907  O   THR B 162       7.114  95.590  32.680  1.00  0.52           O
ATOM   4908  CB  THR B 162       4.952  96.663  30.739  1.00  0.52           C
ATOM   4909  OG1 THR B 162       3.887  96.903  31.663  1.00  0.52           O
ATOM   4910  CG2 THR B 162       4.430  96.901  29.334  1.00  0.52           C
ATOM   4911  N   TYR B 163       5.297  94.290  33.108  1.00  0.52           N
ATOM   4912  CA  TYR B 163       5.497  94.029  34.538  1.00  0.52           C
ATOM   4913  C   TYR B 163       5.432  95.262  35.446  1.00  0.52           C
ATOM   4914  O   TYR B 163       5.626  96.397  35.029  1.00  0.52           O
ATOM   4915  CB  TYR B 163       6.819  93.298  34.813  1.00  0.52           C
ATOM   4916  CG  TYR B 163       7.041  92.030  34.015  1.00  0.52           C
ATOM   4917  CD1 TYR B 163       7.677  92.071  32.757  1.00  0.52           C
ATOM   4918  CD2 TYR B 163       6.674  90.774  34.539  1.00  0.52           C
ATOM   4919  CE1 TYR B 163       7.986  90.882  32.055  1.00  0.52           C
ATOM   4920  CE2 TYR B 163       6.980  89.575  33.835  1.00  0.52           C
ATOM   4921  CZ  TYR B 163       7.647  89.648  32.608  1.00  0.52           C
ATOM   4922  OH  TYR B 163       7.980  88.505  31.930  1.00  0.52           O
ATOM   4923  N   ARG B 164       5.219  95.008  36.729  1.00  0.65           N
ATOM   4924  CA  ARG B 164       5.315  96.029  37.777  1.00  0.65           C
ATOM   4925  C   ARG B 164       6.153  95.370  38.854  1.00  0.65           C
ATOM   4926  O   ARG B 164       5.929  94.195  39.156  1.00  0.65           O
ATOM   4927  CB  ARG B 164       3.941  96.434  38.324  1.00  0.65           C
ATOM   4928  CG  ARG B 164       2.845  95.429  38.025  1.00  0.65           C
ATOM   4929  CD  ARG B 164       1.565  95.716  38.746  1.00  0.65           C
ATOM   4930  NE  ARG B 164       0.517  94.790  38.296  1.00  0.65           N
ATOM   4931  CZ  ARG B 164      -0.490  94.311  39.009  1.00  0.65           C
ATOM   4932  NH1 ARG B 164      -1.377  93.596  38.387  1.00  0.65           N
ATOM   4933  NH2 ARG B 164      -0.623  94.480  40.296  1.00  0.65           N
ATOM   4934  N   ARG B 165       7.137  96.068  39.399  1.00  0.73           N
ATOM   4935  CA  ARG B 165       8.068  95.502  40.384  1.00  0.73           C
ATOM   4936  C   ARG B 165       8.250  96.478  41.536  1.00  0.73           C
ATOM   4937  O   ARG B 165       7.993  97.664  41.369  1.00  0.73           O
ATOM   4938  CB  ARG B 165       9.408  95.221  39.692  1.00  0.73           C
ATOM   4939  CG  ARG B 165       9.302  94.134  38.619  1.00  0.73           C
ATOM   4940  CD  ARG B 165      10.589  93.886  37.863  1.00  0.73           C
ATOM   4941  NE  ARG B 165      10.423  92.677  37.044  1.00  0.73           N
ATOM   4942  CZ  ARG B 165      10.316  92.596  35.726  1.00  0.73           C
ATOM   4943  NH1 ARG B 165      10.431  93.606  34.908  1.00  0.73           N
ATOM   4944  NH2 ARG B 165      10.110  91.418  35.218  1.00  0.73           N
ATOM   4945  N   VAL B 166       8.675  96.003  42.696  1.00  0.85           N
ATOM   4946  CA  VAL B 166       8.937  96.874  43.845  1.00  0.85           C
ATOM   4947  C   VAL B 166      10.307  96.547  44.418  1.00  0.85           C
ATOM   4948  O   VAL B 166      10.613  95.390  44.715  1.00  0.85           O
ATOM   4949  CB  VAL B 166       7.861  96.729  44.955  1.00  0.85           C
ATOM   4950  CG1 VAL B 166       8.148  97.652  46.146  1.00  0.85           C
ATOM   4951  CG2 VAL B 166       6.470  97.056  44.402  1.00  0.85           C
ATOM   4952  N   ILE B 167      11.125  97.574  44.586  1.00  0.85           N
ATOM   4953  CA  ILE B 167      12.439  97.439  45.197  1.00  0.85           C
ATOM   4954  C   ILE B 167      12.285  97.753  46.683  1.00  0.85           C
ATOM   4955  O   ILE B 167      11.759  98.803  47.050  1.00  0.85           O
ATOM   4956  CB  ILE B 167      13.471  98.393  44.543  1.00  0.85           C
ATOM   4957  CG1 ILE B 167      13.676  98.014  43.063  1.00  0.85           C
ATOM   4958  CG2 ILE B 167      14.804  98.288  45.267  1.00  0.85           C
ATOM   4959  CD1 ILE B 167      14.589  98.952  42.253  1.00  0.85           C
ATOM   4960  N   VAL B 168      12.757  96.860  47.541  1.00  0.84           N
ATOM   4961  CA  VAL B 168      12.633  97.020  48.993  1.00  0.84           C
ATOM   4962  C   VAL B 168      14.032  97.191  49.581  1.00  0.84           C
ATOM   4963  O   VAL B 168      14.903  96.342  49.379  1.00  0.84           O
ATOM   4964  CB  VAL B 168      11.916  95.794  49.639  1.00  0.84           C
ATOM   4965  CG1 VAL B 168      11.666  96.021  51.139  1.00  0.84           C
ATOM   4966  CG2 VAL B 168      10.574  95.511  48.938  1.00  0.84           C
ATOM   4967  N   GLU B 169      14.269  98.285  50.286  1.00  0.75           N
ATOM   4968  CA  GLU B 169      15.578  98.564  50.882  1.00  0.75           C
ATOM   4969  C   GLU B 169      15.854  97.703  52.118  1.00  0.75           C
ATOM   4970  O   GLU B 169      14.944  97.112  52.698  1.00  0.75           O
ATOM   4971  CB  GLU B 169      15.643 100.036  51.300  1.00  0.75           C
ATOM   4972  CG  GLU B 169      15.573 101.018  50.144  1.00  0.75           C
ATOM   4973  CD  GLU B 169      16.712 100.829  49.163  1.00  0.75           C
ATOM   4974  OE1 GLU B 169      17.891 100.866  49.587  1.00  0.75           O
ATOM   4975  OE2 GLU B 169      16.444 100.654  47.954  1.00  0.75           O
ATOM   4976  N   LYS B 170      17.109  97.649  52.542  1.00  0.70           N
ATOM   4977  CA  LYS B 170      17.468  97.033  53.823  1.00  0.70           C
ATOM   4978  C   LYS B 170      16.925  97.954  54.922  1.00  0.70           C
ATOM   4979  O   LYS B 170      16.974  99.180  54.758  1.00  0.70           O
ATOM   4980  CB  LYS B 170      19.000  96.943  53.913  1.00  0.70           C
ATOM   4981  CG  LYS B 170      19.586  96.260  55.150  1.00  0.70           C
ATOM   4982  CD  LYS B 170      21.105  96.311  55.134  1.00  0.70           C
ATOM   4983  CE  LYS B 170      21.698  95.557  56.321  1.00  0.70           C
ATOM   4984  NZ  LYS B 170      23.189  95.698  56.349  1.00  0.70           N
ATOM   4985  N   PRO B 171      16.494  97.422  56.077  1.00  0.71           N
ATOM   4986  CA  PRO B 171      16.299  96.030  56.501  1.00  0.71           C
ATOM   4987  C   PRO B 171      15.003  95.403  55.998  1.00  0.71           C
ATOM   4988  O   PRO B 171      14.007  96.088  55.790  1.00  0.71           O
ATOM   4989  CB  PRO B 171      16.277  96.158  58.023  1.00  0.71           C
ATOM   4990  CG  PRO B 171      15.634  97.469  58.251  1.00  0.71           C
ATOM   4991  CD  PRO B 171      16.171  98.358  57.172  1.00  0.71           C
ATOM   4992  N   PHE B 172      14.994  94.086  55.870  1.00  0.73           N
ATOM   4993  CA  PHE B 172      13.776  93.333  55.588  1.00  0.73           C
ATOM   4994  C   PHE B 172      13.422  92.605  56.881  1.00  0.73           C
ATOM   4995  O   PHE B 172      13.886  91.487  57.139  1.00  0.73           O
ATOM   4996  CB  PHE B 172      13.979  92.369  54.419  1.00  0.73           C
ATOM   4997  CG  PHE B 172      12.689  91.844  53.856  1.00  0.73           C
ATOM   4998  CD1 PHE B 172      12.012  90.768  54.459  1.00  0.73           C
ATOM   4999  CD2 PHE B 172      12.127  92.459  52.728  1.00  0.73           C
ATOM   5000  CE1 PHE B 172      10.770  90.314  53.950  1.00  0.73           C
ATOM   5001  CE2 PHE B 172      10.894  92.017  52.204  1.00  0.73           C
ATOM   5002  CZ  PHE B 172      10.204  90.945  52.824  1.00  0.73           C
ATOM   5003  N   GLY B 173      12.690  93.300  57.738  1.00  0.79           N
ATOM   5004  CA  GLY B 173      12.425  92.825  59.085  1.00  0.79           C
ATOM   5005  C   GLY B 173      13.628  93.002  59.991  1.00  0.79           C
ATOM   5006  O   GLY B 173      14.738  93.283  59.534  1.00  0.79           O
ATOM   5007  N   HIS B 174      13.419  92.822  61.286  1.00  0.73           N
ATOM   5008  CA  HIS B 174      14.510  92.843  62.262  1.00  0.73           C
ATOM   5009  C   HIS B 174      14.621  91.499  62.978  1.00  0.73           C
ATOM   5010  O   HIS B 174      15.501  91.296  63.815  1.00  0.73           O
ATOM   5011  CB  HIS B 174      14.313  93.965  63.283  1.00  0.73           C
ATOM   5012  CG  HIS B 174      14.287  95.340  62.690  1.00  0.73           C
ATOM   5013  ND1 HIS B 174      15.322  95.896  61.983  1.00  0.73           N
ATOM   5014  CD2 HIS B 174      13.362  96.330  62.792  1.00  0.73           C
ATOM   5015  CE1 HIS B 174      15.022  97.168  61.729  1.00  0.73           C
ATOM   5016  NE2 HIS B 174      13.818  97.475  62.169  1.00  0.73           N
ATOM   5017  N   ASP B 175      13.714  90.592  62.652  1.00  0.75           N
ATOM   5018  CA  ASP B 175      13.680  89.239  63.198  1.00  0.75           C
ATOM   5019  C   ASP B 175      12.798  88.492  62.204  1.00  0.75           C
ATOM   5020  O   ASP B 175      12.156  89.138  61.367  1.00  0.75           O
ATOM   5021  CB  ASP B 175      13.024  89.216  64.580  1.00  0.75           C
ATOM   5022  CG  ASP B 175      13.376  87.970  65.377  1.00  0.75           C
ATOM   5023  OD1 ASP B 175      13.930  87.010  64.809  1.00  0.75           O
ATOM   5024  OD2 ASP B 175      13.075  87.947  66.591  1.00  0.75           O
ATOM   5025  N   LEU B 176      12.689  87.179  62.331  1.00  0.78           N
ATOM   5026  CA  LEU B 176      11.855  86.365  61.448  1.00  0.78           C
ATOM   5027  C   LEU B 176      10.396  86.794  61.484  1.00  0.78           C
ATOM   5028  O   LEU B 176       9.747  86.888  60.446  1.00  0.78           O
ATOM   5029  CB  LEU B 176      11.947  84.899  61.885  1.00  0.78           C
ATOM   5030  CG  LEU B 176      11.174  83.839  61.084  1.00  0.78           C
ATOM   5031  CD1 LEU B 176      11.632  83.706  59.634  1.00  0.78           C
ATOM   5032  CD2 LEU B 176      11.331  82.508  61.803  1.00  0.78           C
ATOM   5033  N   ASN B 177       9.877  87.081  62.669  1.00  0.78           N
ATOM   5034  CA  ASN B 177       8.460  87.421  62.786  1.00  0.78           C
ATOM   5035  C   ASN B 177       8.126  88.723  62.067  1.00  0.78           C
ATOM   5036  O   ASN B 177       7.083  88.834  61.424  1.00  0.78           O
ATOM   5037  CB  ASN B 177       8.047  87.562  64.252  1.00  0.78           C
ATOM   5038  CG  ASN B 177       8.002  86.246  64.976  1.00  0.78           C
ATOM   5039  OD1 ASN B 177       7.521  85.245  64.456  1.00  0.78           O
ATOM   5040  ND2 ASN B 177       8.518  86.221  66.170  1.00  0.78           N
ATOM   5041  N   SER B 178       9.002  89.711  62.153  1.00  0.78           N
ATOM   5042  CA  SER B 178       8.731  90.990  61.509  1.00  0.78           C
ATOM   5043  C   SER B 178       9.020  90.935  60.015  1.00  0.78           C
ATOM   5044  O   SER B 178       8.360  91.628  59.238  1.00  0.78           O
ATOM   5045  CB  SER B 178       9.521  92.098  62.194  1.00  0.78           C
ATOM   5046  OG  SER B 178      10.892  91.762  62.323  1.00  0.78           O
ATOM   5047  N   ALA B 179       9.938  90.071  59.599  1.00  0.81           N
ATOM   5048  CA  ALA B 179      10.178  89.843  58.178  1.00  0.81           C
ATOM   5049  C   ALA B 179       8.951  89.179  57.553  1.00  0.81           C
ATOM   5050  O   ALA B 179       8.521  89.545  56.462  1.00  0.81           O
ATOM   5051  CB  ALA B 179      11.416  88.963  57.994  1.00  0.81           C
ATOM   5052  N   ARG B 180       8.378  88.211  58.256  1.00  0.72           N
ATOM   5053  CA  ARG B 180       7.191  87.513  57.766  1.00  0.72           C
ATOM   5054  C   ARG B 180       6.009  88.467  57.676  1.00  0.72           C
ATOM   5055  O   ARG B 180       5.296  88.467  56.681  1.00  0.72           O
ATOM   5056  CB  ARG B 180       6.870  86.323  58.680  1.00  0.72           C
ATOM   5057  CG  ARG B 180       5.744  85.418  58.196  1.00  0.72           C
ATOM   5058  CD  ARG B 180       6.134  84.637  56.947  1.00  0.72           C
ATOM   5059  NE  ARG B 180       5.034  83.777  56.497  1.00  0.72           N
ATOM   5060  CZ  ARG B 180       5.028  82.999  55.425  1.00  0.72           C
ATOM   5061  NH1 ARG B 180       3.962  82.293  55.188  1.00  0.72           N
ATOM   5062  NH2 ARG B 180       6.035  82.874  54.603  1.00  0.72           N
ATOM   5063  N   GLU B 181       5.838  89.314  58.680  1.00  0.75           N
[truncated: 205,014 more chars]
