# Supplementary material for: Molecular Cloning and Exploration of the Biochemical and Functional Analysis of Recombinant Glucose-6-Phosphate Dehydrogenase from Gluconoacetobacter diazotrophicus PAL5
Source: Int J Mol Sci. 2019 Oct 24;20(21):5279. doi: 10.3390/ijms20215279 (PMC6862599; doi:10.3390/ijms20215279)
Supplement: Supplementary file 1 [file ijms-20-05279-s001.zip › Supplementary files/zwf_mafft.tree]

(((Mycobacterium_tuberculosis_strain_ATCC_25618:0.0,Mycobacterium_bovis_strain_ATCC_BAA-935:0.0):0.75662,(Synechococcus_elongatus_strain_PCC_7942:0.19296,Nostoc_punctiforme_strain_ATCC_29133:0.24627)0.999:0.29121)0.932:0.15671,((Chlamydia_pneumoniae:0.14534,(Chlamydia_trachomatis:0.03626,Chlamydia_muridarum_strain_MoPn:0.05138)1.000:0.21534)1.000:0.41962,Acidobacteria_bacterium_KBS_146:0.48814)0.723:0.07156,((Bacillus_subtilis_strain_168:0.31761,(Leuconostoc_mesenteroides:0.64098,Streptococcus_pneumoniae_serotype_4_strain_ATCC_BAA-334:0.45823)0.999:0.26080)1.000:0.37852,(Borrelia_burgdorferi_strain_ATCC_35210:0.86595,((((Schizosaccharomyces_pombe_ATCC_24843:1.04225,((Solanum_tuberosum:0.07193,(Arabidopsis_thaliana:0.12561,Medicago_sativa:0.14382)0.761:0.04027)1.000:0.42743,(((Emericella_nidulans_strain_ATCC_38163:0.02764,Aspergillus_niger:0.04297)1.000:0.29538,(Cyberlindnera_jadinii:0.31025,(Saccharomyces_cerevisiae_ATCC_204508:0.20607,Kluyveromyces_lactis_strain_ATCC_8585:0.21825)0.982:0.11394)1.000:0.17026)1.000:0.21723,(Dictyostelium_discoideum:0.47458,(Caenorhabditis_elegans:0.37556,((Ceratitis_capitata:0.13130,(Drosophila_yakuba:0.02853,Drosophila_melanogaster:0.00524)1.000:0.11765)1.000:0.26891,(Takifugu_rubripes:0.20536,((Homo_sapiens:0.02643,((Cricetulus_griseus:0.00189,(Rattus_norvegicus:0.00585,Mus_musculus:0.00780)0.848:0.00399)0.752:0.01839,Bos_indicus:0.16854)0.920:0.01740)0.986:0.03498,Macropus_robustus:0.02136)0.994:0.09553)1.000:0.21099)0.914:0.10215)0.994:0.18895)0.778:0.09870)0.000:0.02371)0.933:0.16467)1.000:0.51353,((Kingella_kingae:0.55025,(Helicobacter_pylori_strain_ATCC_700824:0.01981,Helicobacter_pylori_strain_ATCC_700392:0.02666)1.000:1.15806)0.970:0.25202,(((Pseudomonas_aeruginosa_PAO1:0.0,Pseudomonas_aeruginosa_strain_ATCC_15692:0.0):0.39481,(Buchnera_aphidicola_subsp._Acyrthosiphon_pisum:0.59779,(Dickeya_dadantii_strain_3937:0.08153,((Escherichia_coli_strain_K12:0.0,Escherichia_coli_O6_H1_strain_CFT073:0.0):0.00055,Escherichia_coli_O157_H7:0.00199)0.998:0.08197)0.991:0.15876)0.999:0.28520)0.996:0.21340,(((Gluconobacter_oxydans_strain_621H:0.31220,Acidomonas_methanolica:0.35245)1.000:0.16606,((Acetobacter_pasteurianus_NBRC_3278:0.14794,(Acetobacter_orleanensis:0.08628,Acetobacter_tropicalis:0.09065)0.928:0.06709)1.000:0.34109,(Gluconacetobacter_entanii:0.16999,(Gluconacetobacter_diazotrophicus:0.04584,Gluconacetobacter_liquefaciens:0.09315)0.951:0.06747)0.999:0.17968)0.055:0.03685)1.000:0.25360,((Acidiphilium_multivorum:0.32767,Mycobacterium_smegmatis_strain_ATCC_700084:0.53725)0.932:0.12352,((Oleomonas_sp._K1W22B-8:0.26998,Rhizobium_meliloti_strain_1021:0.29451)0.943:0.08713,Zymomonas_mobilis_subsp._mobilis_strain_ATCC_31821:0.67646)0.525:0.04029)0.715:0.05185)0.922:0.08872)0.284:0.08874)0.935:0.13385)0.879:0.07807,(Treponema_pallidum_strain_Nichols:0.60484,(Haemophilus_influenzae_strain_ATCC_51907:0.09380,Aggregatibacter_actinomycetemcomitans:0.08338)1.000:0.40615)0.994:0.22076)0.799:0.07534,Thermotoga_maritima_strain_ATCC_43589:0.59353)0.145:0.04438)0.186:0.06547)0.588:0.07069);
